# Supplementary material for: Using Dynamic Oral Dosing of Rifapentine and Rifabutin to Simulate Exposure Profiles of Long-Acting Formulations in a Mouse Model of Tuberculosis Preventive Therapy
Source: Antimicrob Agents Chemother. 2023 Jun 14;67(7):e00481-23. doi: 10.1128/aac.00481-23 (PMC10353356; doi:10.1128/aac.00481-23)
Supplement: Supplemental file 2 — Supplemental material. Download aac.00481-23-s0002.xlsx, XLSX file, 0.07 MB [file aac.00481-23-s0002.xlsx]

## Sheet: S1. General Information
	Data File S1.
	This file contains the individual mouse PK data from the PK study in uninfected mice.
	Time point	Day	Dose
	Day 0	Monday	Dose 1	**Day 0/Dose 1 sampling time point
	Day 1	Tuesday	Dose 2
	Day 2	Wednesday	Dose 3
	Day 3	Thursday	Dose 4
	Day 4	Friday	Dose 5
	Day 5	Saturday
	Day 6	Sunday
	Day 7	Monday	Dose 6
	Day 8	Tuesday	Dose 7
	Day 9	Wednesday	Dose 8
	Day 10	Thursday	Dose 9	**Day 10/Dose 9 sampling time point
	All drug concentrations were determined by LC-MS/MS
	Rifabutin standard curve = 0.05 to 5 µg/mL
	Rifapentine standard curve = 0.10 to 50 µg/mL
	nd = not detected
	n/a = not applicable

## Sheet: S1.1. Rifapentine (Females)
	Data S1.1. Individual mouse PK data from rifapentine-dosed female BALB/c mice.
	Drug	Time point	Mouse ID	Rifapentine dose (mg/kg)	Time (Hours Post-Dose)	Concentration (µg/mL)	Mean concentration (µg/mL)	Standard deviation
	Rifapentine	Day 0 (Dose 1)	0.1-M1	n/a (pre-dose)	0	nd	nd	nd
	Rifapentine	Day 0 (Dose 1)	0.1-M2	n/a (pre-dose)	0	nd
	Rifapentine	Day 0 (Dose 1)	0.1-M3	n/a (pre-dose)	0	nd
	Rifapentine	Day 0 (Dose 1)	0.1-M4	0.1	0.5	0.0984882	0.104545	0.00531791
	Rifapentine	Day 0 (Dose 1)	0.1-M5	0.1	0.5	0.108448
	Rifapentine	Day 0 (Dose 1)	0.1-M6	0.1	0.5	0.106699
	Rifapentine	Day 0 (Dose 1)	0.3-M4	0.3	0.5	0.26886	0.233394	0.0518476
	Rifapentine	Day 0 (Dose 1)	0.3-M5	0.3	0.5	0.17389
	Rifapentine	Day 0 (Dose 1)	0.3-M6	0.3	0.5	0.257432
	Rifapentine	Day 0 (Dose 1)	1-M4	1	0.5	0.973519	0.774306	0.178478
	Rifapentine	Day 0 (Dose 1)	1-M5	1	0.5	0.628982
	Rifapentine	Day 0 (Dose 1)	1-M6	1	0.5	0.720418
	Rifapentine	Day 0 (Dose 1)	3-M4	3	0.5	3.00418	3.19155	0.422624
	Rifapentine	Day 0 (Dose 1)	3-M5	3	0.5	2.895
	Rifapentine	Day 0 (Dose 1)	3-M6	3	0.5	3.67546
	Rifapentine	Day 0 (Dose 1)	0.1-M7	0.1	1	0.119889	0.122211	0.0133159
	Rifapentine	Day 0 (Dose 1)	0.1-M8	0.1	1	0.110209
	Rifapentine	Day 0 (Dose 1)	0.1-M9	0.1	1	0.136535
	Rifapentine	Day 0 (Dose 1)	0.3-M7	0.3	1	0.313649	0.327933	0.0178344
	Rifapentine	Day 0 (Dose 1)	0.3-M8	0.3	1	0.322228
	Rifapentine	Day 0 (Dose 1)	0.3-M9	0.3	1	0.347922
	Rifapentine	Day 0 (Dose 1)	1-M7	1	1	1.19025	1.14666	0.0425421
	Rifapentine	Day 0 (Dose 1)	1-M8	1	1	1.10525
	Rifapentine	Day 0 (Dose 1)	1-M9	1	1	1.14448
	Rifapentine	Day 0 (Dose 1)	3-M7	3	1	4.40292	5.22782	0.7206
	Rifapentine	Day 0 (Dose 1)	3-M8	3	1	5.7347
	Rifapentine	Day 0 (Dose 1)	3-M9	3	1	5.54585
	Rifapentine	Day 0 (Dose 1)	0.1-M10	0.1	2	0.14228	0.129933	0.018111
	Rifapentine	Day 0 (Dose 1)	0.1-M11	0.1	2	0.138377
	Rifapentine	Day 0 (Dose 1)	0.1-M12	0.1	2	0.109142
	Rifapentine	Day 0 (Dose 1)	0.3-M10	0.3	2	0.425649	0.385593	0.0375426
	Rifapentine	Day 0 (Dose 1)	0.3-M11	0.3	2	0.351209
	Rifapentine	Day 0 (Dose 1)	0.3-M12	0.3	2	0.379922
	Rifapentine	Day 0 (Dose 1)	1-M10	1	2	1.54783	1.58045	0.194437
	Rifapentine	Day 0 (Dose 1)	1-M11	1	2	1.78914
	Rifapentine	Day 0 (Dose 1)	1-M12	1	2	1.40439
	Rifapentine	Day 0 (Dose 1)	3-M10	3	2	6.77278	6.68822	0.814787
	Rifapentine	Day 0 (Dose 1)	3-M11	3	2	5.83445
	Rifapentine	Day 0 (Dose 1)	3-M12	3	2	7.45743
	Rifapentine	Day 0 (Dose 1)	0.1-M1	0.1	4	0.108628	0.0986313	0.00865762
	Rifapentine	Day 0 (Dose 1)	0.1-M2	0.1	4	0.0935278
	Rifapentine	Day 0 (Dose 1)	0.1-M3	0.1	4	0.0937386
	Rifapentine	Day 0 (Dose 1)	0.3-M1	0.3	4	0.405621	0.363494	0.0384205
	Rifapentine	Day 0 (Dose 1)	0.3-M2	0.3	4	0.354478
	Rifapentine	Day 0 (Dose 1)	0.3-M3	0.3	4	0.330383
	Rifapentine	Day 0 (Dose 1)	1-M1	1	4	1.42439	1.55755	0.151597
	Rifapentine	Day 0 (Dose 1)	1-M2	1	4	1.52573
	Rifapentine	Day 0 (Dose 1)	1-M3	1	4	1.72254
	Rifapentine	Day 0 (Dose 1)	3-M1	3	4	5.87783	5.66901	0.897258
	Rifapentine	Day 0 (Dose 1)	3-M2	3	4	4.68576
	Rifapentine	Day 0 (Dose 1)	3-M3	3	4	6.44345
	Rifapentine	Day 0 (Dose 1)	0.1-M4	0.1	6	0.120685	0.113483	0.0118011
	Rifapentine	Day 0 (Dose 1)	0.1-M5	0.1	6	0.0998639
	Rifapentine	Day 0 (Dose 1)	0.1-M6	0.1	6	0.1199
	Rifapentine	Day 0 (Dose 1)	0.3-M4	0.3	6	0.350823	0.291955	0.0595493
	Rifapentine	Day 0 (Dose 1)	0.3-M5	0.3	6	0.231747
	Rifapentine	Day 0 (Dose 1)	0.3-M6	0.3	6	0.293295
	Rifapentine	Day 0 (Dose 1)	1-M4	1	6	1.09992	1.10359	0.136433
	Rifapentine	Day 0 (Dose 1)	1-M5	1	6	1.24182
	Rifapentine	Day 0 (Dose 1)	1-M6	1	6	0.969033
	Rifapentine	Day 0 (Dose 1)	3-M4	3	6	6.57821	5.62103	0.86293
	Rifapentine	Day 0 (Dose 1)	3-M5	3	6	5.38224
	Rifapentine	Day 0 (Dose 1)	3-M6	3	6	4.90264
	Rifapentine	Day 0 (Dose 1)	0.1-M7	0.1	9	0.119655	0.117617	0.00218743
	Rifapentine	Day 0 (Dose 1)	0.1-M8	0.1	9	0.115306
	Rifapentine	Day 0 (Dose 1)	0.1-M9	0.1	9	0.11789
	Rifapentine	Day 0 (Dose 1)	0.3-M7	0.3	9	0.34964	0.308546	0.0637406
	Rifapentine	Day 0 (Dose 1)	0.3-M8	0.3	9	0.235119
	Rifapentine	Day 0 (Dose 1)	0.3-M9	0.3	9	0.340879
	Rifapentine	Day 0 (Dose 1)	1-M7	1	9	1.22792	1.08972	0.143847
	Rifapentine	Day 0 (Dose 1)	1-M8	1	9	0.940822
	Rifapentine	Day 0 (Dose 1)	1-M9	1	9	1.10041
	Rifapentine	Day 0 (Dose 1)	3-M7	3	9	5.31484	5.20227	1.59495
	Rifapentine	Day 0 (Dose 1)	3-M8	3	9	6.73796
	Rifapentine	Day 0 (Dose 1)	3-M9	3	9	3.55402
	Rifapentine	Day 0 (Dose 1)	0.1-M10	0.1	24	0.0782301	0.0809509	0.0026476
	Rifapentine	Day 0 (Dose 1)	0.1-M11	0.1	24	0.0811039
	Rifapentine	Day 0 (Dose 1)	0.1-M12	0.1	24	0.0835186
	Rifapentine	Day 0 (Dose 1)	0.3-M10	0.3	24	0.175758	0.167478	0.00810899
	Rifapentine	Day 0 (Dose 1)	0.3-M11	0.3	24	0.159552
	Rifapentine	Day 0 (Dose 1)	0.3-M12	0.3	24	0.167125
	Rifapentine	Day 0 (Dose 1)	1-M10	1	24	0.751953	0.613568	0.136003
	Rifapentine	Day 0 (Dose 1)	1-M11	1	24	0.608673
	Rifapentine	Day 0 (Dose 1)	1-M12	1	24	0.480078
	Rifapentine	Day 0 (Dose 1)	3-M10	3	24	2.40456	2.38735	0.0149585
	Rifapentine	Day 0 (Dose 1)	3-M11	3	24	2.38008
	Rifapentine	Day 0 (Dose 1)	3-M12	3	24	2.37742
	Rifapentine	Day 10 (Dose 9)	0.1-M1	0.1	0 (26 h post previous dose)	0.0971988	0.102896	0.00642195
	Rifapentine	Day 10 (Dose 9)	0.1-M2	0.1	0 (26 h post previous dose)	0.109855
	Rifapentine	Day 10 (Dose 9)	0.1-M3	0.1	0 (26 h post previous dose)	0.101633
	Rifapentine	Day 10 (Dose 9)	0.3-M1	0.3	0 (26 h post previous dose)	0.205877	0.244724	0.0534489
	Rifapentine	Day 10 (Dose 9)	0.3-M2	0.3	0 (26 h post previous dose)	0.30568
	Rifapentine	Day 10 (Dose 9)	0.3-M3	0.3	0 (26 h post previous dose)	0.222614
	Rifapentine	Day 10 (Dose 9)	1-M1	1	0 (26 h post previous dose)	1.19423	1.26521	0.355303
	Rifapentine	Day 10 (Dose 9)	1-M2	1	0 (26 h post previous dose)	0.95075
	Rifapentine	Day 10 (Dose 9)	1-M3	1	0 (26 h post previous dose)	1.65064
	Rifapentine	Day 10 (Dose 9)	3-M1	3	0 (26 h post previous dose)	2.60296	4.44951	1.93891
	Rifapentine	Day 10 (Dose 9)	3-M2	3	0 (26 h post previous dose)	4.27638
	Rifapentine	Day 10 (Dose 9)	3-M3	3	0 (26 h post previous dose)	6.46917
	Rifapentine	Day 10 (Dose 9)	0.1-M4	0.1	0.5	0.173083	0.149639	0.0214841
	Rifapentine	Day 10 (Dose 9)	0.1-M5	0.1	0.5	0.144944
	Rifapentine	Day 10 (Dose 9)	0.1-M6	0.1	0.5	0.130891
	Rifapentine	Day 10 (Dose 9)	0.3-M4	0.3	0.5	0.537594	0.430219	0.0930191
	Rifapentine	Day 10 (Dose 9)	0.3-M5	0.3	0.5	0.37418
	Rifapentine	Day 10 (Dose 9)	0.3-M6	0.3	0.5	0.378884
	Rifapentine	Day 10 (Dose 9)	1-M4	1	0.5	2.36117	2.19536	0.208202
	Rifapentine	Day 10 (Dose 9)	1-M5	1	0.5	1.96169
	Rifapentine	Day 10 (Dose 9)	1-M6	1	0.5	2.26321
	Rifapentine	Day 10 (Dose 9)	3-M4	3	0.5	7.10711	7.93939	0.871895
	Rifapentine	Day 10 (Dose 9)	3-M5	3	0.5	8.84613
	Rifapentine	Day 10 (Dose 9)	3-M6	3	0.5	7.86493
	Rifapentine	Day 10 (Dose 9)	0.1-M7	0.1	1	0.202476	0.199065	0.0375944
	Rifapentine	Day 10 (Dose 9)	0.1-M8	0.1	1	0.234838
	Rifapentine	Day 10 (Dose 9)	0.1-M9	0.1	1	0.159882
	Rifapentine	Day 10 (Dose 9)	0.3-M7	0.3	1	0.53128	0.505244	0.0258181
	Rifapentine	Day 10 (Dose 9)	0.3-M8	0.3	1	0.479649
	Rifapentine	Day 10 (Dose 9)	0.3-M9	0.3	1	0.504803
	Rifapentine	Day 10 (Dose 9)	1-M7	1	1	2.90299	2.36629	0.54459
	Rifapentine	Day 10 (Dose 9)	1-M8	1	1	1.81414
	Rifapentine	Day 10 (Dose 9)	1-M9	1	1	2.38174
	Rifapentine	Day 10 (Dose 9)	3-M7	3	1	8.10104	8.77314	1.09686
	Rifapentine	Day 10 (Dose 9)	3-M8	3	1	10.0389
	Rifapentine	Day 10 (Dose 9)	3-M9	3	1	8.1795
	Rifapentine	Day 10 (Dose 9)	0.1-M10	0.1	2	0.19074	0.193727	0.00540948
	Rifapentine	Day 10 (Dose 9)	0.1-M11	0.1	2	0.199972
	Rifapentine	Day 10 (Dose 9)	0.1-M12	0.1	2	0.19047
	Rifapentine	Day 10 (Dose 9)	0.3-M10	0.3	2	0.654862	0.644422	0.058147
	Rifapentine	Day 10 (Dose 9)	0.3-M11	0.3	2	0.581762
	Rifapentine	Day 10 (Dose 9)	0.3-M12	0.3	2	0.696641
	Rifapentine	Day 10 (Dose 9)	1-M10	1	2	3.08925	2.17459	0.828013
	Rifapentine	Day 10 (Dose 9)	1-M11	1	2	1.9584
	Rifapentine	Day 10 (Dose 9)	1-M12	1	2	1.47612
	Rifapentine	Day 10 (Dose 9)	3-M10	3	2	14.2326	11.8591	2.38504
	Rifapentine	Day 10 (Dose 9)	3-M11	3	2	11.8819
	Rifapentine	Day 10 (Dose 9)	3-M12	3	2	9.46271
	Rifapentine	Day 10 (Dose 9)	0.1-M1	0.1	4	0.15188	0.153165	0.0116719
	Rifapentine	Day 10 (Dose 9)	0.1-M2	0.1	4	0.165427
	Rifapentine	Day 10 (Dose 9)	0.1-M3	0.1	4	0.14219
	Rifapentine	Day 10 (Dose 9)	0.3-M1	0.3	4	0.507666	0.433033	0.0765884
	Rifapentine	Day 10 (Dose 9)	0.3-M2	0.3	4	0.354628
	Rifapentine	Day 10 (Dose 9)	0.3-M3	0.3	4	0.436803
	Rifapentine	Day 10 (Dose 9)	1-M1	1	4	2.15376	2.35926	0.290625
	Rifapentine	Day 10 (Dose 9)	1-M2	1	4	2.56477
	Rifapentine	Day 10 (Dose 9)	1-M3	1	4	no sample
	Rifapentine	Day 10 (Dose 9)	3-M1	3	4	6.23715	7.64947	3.05676
	Rifapentine	Day 10 (Dose 9)	3-M2	3	4	11.157
	Rifapentine	Day 10 (Dose 9)	3-M3	3	4	5.55424
	Rifapentine	Day 10 (Dose 9)	0.1-M4	0.1	6	0.148036	0.148302	0.00321673
	Rifapentine	Day 10 (Dose 9)	0.1-M5	0.1	6	0.145227
	Rifapentine	Day 10 (Dose 9)	0.1-M6	0.1	6	0.151644
	Rifapentine	Day 10 (Dose 9)	0.3-M4	0.3	6	0.539772	0.47062	0.0599827
	Rifapentine	Day 10 (Dose 9)	0.3-M5	0.3	6	0.432663
	Rifapentine	Day 10 (Dose 9)	0.3-M6	0.3	6	0.439424
	Rifapentine	Day 10 (Dose 9)	1-M4	1	6	2.70153	2.34243	0.366275
	Rifapentine	Day 10 (Dose 9)	1-M5	1	6	1.96938
	Rifapentine	Day 10 (Dose 9)	1-M6	1	6	2.35637
	Rifapentine	Day 10 (Dose 9)	3-M4	3	6	8.89939	10.7387	1.64171
	Rifapentine	Day 10 (Dose 9)	3-M5	3	6	12.0558
	Rifapentine	Day 10 (Dose 9)	3-M6	3	6	11.2608
	Rifapentine	Day 10 (Dose 9)	0.1-M7	0.1	9	0.155521	0.170906	0.0135428
	Rifapentine	Day 10 (Dose 9)	0.1-M8	0.1	9	0.181023
	Rifapentine	Day 10 (Dose 9)	0.1-M9	0.1	9	0.176174
	Rifapentine	Day 10 (Dose 9)	0.3-M7	0.3	9	0.46395	0.458398	0.0189654
	Rifapentine	Day 10 (Dose 9)	0.3-M8	0.3	9	0.437277
	Rifapentine	Day 10 (Dose 9)	0.3-M9	0.3	9	0.473969
	Rifapentine	Day 10 (Dose 9)	1-M7	1	9	1.89911	1.74574	0.168486
	Rifapentine	Day 10 (Dose 9)	1-M8	1	9	1.56539
	Rifapentine	Day 10 (Dose 9)	1-M9	1	9	1.77271
	Rifapentine	Day 10 (Dose 9)	3-M7	3	9	8.92937	7.23634	1.96237
	Rifapentine	Day 10 (Dose 9)	3-M8	3	9	7.69409
	Rifapentine	Day 10 (Dose 9)	3-M9	3	9	5.08555
	Rifapentine	Day 10 (Dose 9)	0.1-M10	0.1	24	0.121295	0.111747	0.0143057
	Rifapentine	Day 10 (Dose 9)	0.1-M11	0.1	24	0.0952988
	Rifapentine	Day 10 (Dose 9)	0.1-M12	0.1	24	0.118646
	Rifapentine	Day 10 (Dose 9)	0.3-M10	0.3	24	0.267913	0.241158	0.0381389
	Rifapentine	Day 10 (Dose 9)	0.3-M11	0.3	24	0.197487
	Rifapentine	Day 10 (Dose 9)	0.3-M12	0.3	24	0.258074
	Rifapentine	Day 10 (Dose 9)	1-M10	1	24	1.18741	0.789544	0.353474
	Rifapentine	Day 10 (Dose 9)	1-M11	1	24	0.66947
	Rifapentine	Day 10 (Dose 9)	1-M12	1	24	0.511748
	Rifapentine	Day 10 (Dose 9)	3-M10	3	24	3.56941	3.98368	0.673802
	Rifapentine	Day 10 (Dose 9)	3-M11	3	24	4.76116
	Rifapentine	Day 10 (Dose 9)	3-M12	3	24	3.62047

## Sheet: S1.2. Rifabutin (Females)
	Data S1.2. Individual mouse PK data from rifabutin-dosed female BALB/c mice.
	Drug	Timepoint	Mouse	Rifabutin dose (mg/kg)	Time (Hours Post-Dose)	Concentration (µg/mL)	Mean concentration (µg/mL)	Standard deviation
	Rifabutin	Day 0 (Dose 1)	0.3-M1	n/a (pre-dose)	0	nd	n/a	n/a
	Rifabutin	Day 0 (Dose 1)	0.3-M2	n/a (pre-dose)	0	nd
	Rifabutin	Day 0 (Dose 1)	0.3-M3	n/a (pre-dose)	0	nd
	Rifabutin	Day 0 (Dose 1)	0.3-M4	0.3	0.5	0.04581	0.0533447	0.00694739
	Rifabutin	Day 0 (Dose 1)	0.3-M5	0.3	0.5	0.0594969
	Rifabutin	Day 0 (Dose 1)	0.3-M6	0.3	0.5	0.0547273
	Rifabutin	Day 0 (Dose 1)	1-M4	1	0.5	0.168101	0.137666	0.0276383
	Rifabutin	Day 0 (Dose 1)	1-M5	1	0.5	0.114132
	Rifabutin	Day 0 (Dose 1)	1-M6	1	0.5	0.130766
	Rifabutin	Day 0 (Dose 1)	3-M4	3	0.5	0.304436	0.296504	0.00686921
	Rifabutin	Day 0 (Dose 1)	3-M5	3	0.5	0.292538
	Rifabutin	Day 0 (Dose 1)	3-M6	3	0.5	0.292538
	Rifabutin	Day 0 (Dose 1)	0.3-M7	0.3	1	0.0443321	0.0407684	0.00521789
	Rifabutin	Day 0 (Dose 1)	0.3-M8	0.3	1	0.0347793
	Rifabutin	Day 0 (Dose 1)	0.3-M9	0.3	1	0.0431938
	Rifabutin	Day 0 (Dose 1)	1-M7	1	1	0.176468	0.140018	0.0333664
	Rifabutin	Day 0 (Dose 1)	1-M8	1	1	0.110982
	Rifabutin	Day 0 (Dose 1)	1-M9	1	1	0.132605
	Rifabutin	Day 0 (Dose 1)	3-M7	3	1	0.299212	0.324966	0.0543063
	Rifabutin	Day 0 (Dose 1)	3-M8	3	1	0.387358
	Rifabutin	Day 0 (Dose 1)	3-M9	3	1	0.288329
	Rifabutin	Day 0 (Dose 1)	0.3-M10	0.3	2	0.0430458	0.0382441	0.00471279
	Rifabutin	Day 0 (Dose 1)	0.3-M11	0.3	2	0.0336255
	Rifabutin	Day 0 (Dose 1)	0.3-M12	0.3	2	0.038061
	Rifabutin	Day 0 (Dose 1)	1-M10	1	2	0.154575	0.123792	0.0276532
	Rifabutin	Day 0 (Dose 1)	1-M11	1	2	0.115746
	Rifabutin	Day 0 (Dose 1)	1-M12	1	2	0.101053
	Rifabutin	Day 0 (Dose 1)	3-M10	3	2	0.296479	0.312499	0.018224
	Rifabutin	Day 0 (Dose 1)	3-M11	3	2	0.332326
	Rifabutin	Day 0 (Dose 1)	3-M12	3	2	0.308693
	Rifabutin	Day 0 (Dose 1)	0.3-M1	0.3	4	0.031445	0.029172	0.00206458
	Rifabutin	Day 0 (Dose 1)	0.3-M2	0.3	4	0.027413
	Rifabutin	Day 0 (Dose 1)	0.3-M3	0.3	4	0.028658
	Rifabutin	Day 0 (Dose 1)	1-M1	1	4	0.0783541	0.0684511	0.00862024
	Rifabutin	Day 0 (Dose 1)	1-M2	1	4	0.0643692
	Rifabutin	Day 0 (Dose 1)	1-M3	1	4	0.0626299
	Rifabutin	Day 0 (Dose 1)	3-M1	3	4	0.203341	0.198836	0.0218365
	Rifabutin	Day 0 (Dose 1)	3-M2	3	4	0.218068
	Rifabutin	Day 0 (Dose 1)	3-M3	3	4	0.175098
	Rifabutin	Day 0 (Dose 1)	0.3-M4	0.3	6	0.0205743	0.0181956	0.0020625
	Rifabutin	Day 0 (Dose 1)	0.3-M5	0.3	6	0.0171079
	Rifabutin	Day 0 (Dose 1)	0.3-M6	0.3	6	0.0169046
	Rifabutin	Day 0 (Dose 1)	1-M4	1	6	0.0591329	0.0572469	0.00182376
	Rifabutin	Day 0 (Dose 1)	1-M5	1	6	0.0554925
	Rifabutin	Day 0 (Dose 1)	1-M6	1	6	0.0571152
	Rifabutin	Day 0 (Dose 1)	3-M4	3	6	0.177456	0.156212	0.0184118
	Rifabutin	Day 0 (Dose 1)	3-M5	3	6	0.146307
	Rifabutin	Day 0 (Dose 1)	3-M6	3	6	0.144873
	Rifabutin	Day 0 (Dose 1)	0.3-M7	0.3	9	0.016666	0.0142654	0.00334397
	Rifabutin	Day 0 (Dose 1)	0.3-M8	0.3	9	0.010446
	Rifabutin	Day 0 (Dose 1)	0.3-M9	0.3	9	0.0156843
	Rifabutin	Day 0 (Dose 1)	1-M7	1	9	0.0464251	0.0364646	0.0120798
	Rifabutin	Day 0 (Dose 1)	1-M8	1	9	0.0399409
	Rifabutin	Day 0 (Dose 1)	1-M9	1	9	0.0230277
	Rifabutin	Day 0 (Dose 1)	3-M7	3	9	0.11807	0.105401	0.0254153
	Rifabutin	Day 0 (Dose 1)	3-M8	3	9	0.0761412
	Rifabutin	Day 0 (Dose 1)	3-M9	3	9	0.121991
	Rifabutin	Day 0 (Dose 1)	0.3-M10	0.3	24	0.00367952	0.00494186	0.00134027
	Rifabutin	Day 0 (Dose 1)	0.3-M11	0.3	24	0.00479767
	Rifabutin	Day 0 (Dose 1)	0.3-M12	0.3	24	0.00634841
	Rifabutin	Day 0 (Dose 1)	1-M10	1	24	0.00410517	0.00364445	0.000857481
	Rifabutin	Day 0 (Dose 1)	1-M11	1	24	0.00417309
	Rifabutin	Day 0 (Dose 1)	1-M12	1	24	0.00265509
	Rifabutin	Day 0 (Dose 1)	3-M10	3	24	0.0177639	0.0125929	0.00629053
	Rifabutin	Day 0 (Dose 1)	3-M11	3	24	0.0144252
	Rifabutin	Day 0 (Dose 1)	3-M12	3	24	0.00558967
	Rifabutin	Day 10 (Dose 9)	0.3-M1	0.3	0 (26 h post previous dose)	0.00537368	0.00497485	0.000945199
	Rifabutin	Day 10 (Dose 9)	0.3-M2	0.3	0 (26 h post previous dose)	0.0038956
	Rifabutin	Day 10 (Dose 9)	0.3-M3	0.3	0 (26 h post previous dose)	0.00565526
	Rifabutin	Day 10 (Dose 9)	1-M1	1	0 (26 h post previous dose)	0.00529481	0.00481736	0.000660264
	Rifabutin	Day 10 (Dose 9)	1-M2	1	0 (26 h post previous dose)	0.00509341
	Rifabutin	Day 10 (Dose 9)	1-M3	1	0 (26 h post previous dose)	0.00406388
	Rifabutin	Day 10 (Dose 9)	3-M1	3	0 (26 h post previous dose)	0.0153888	0.0106182	0.00520539
	Rifabutin	Day 10 (Dose 9)	3-M2	3	0 (26 h post previous dose)	0.0113993
	Rifabutin	Day 10 (Dose 9)	3-M3	3	0 (26 h post previous dose)	0.00506633
	Rifabutin	Day 10 (Dose 9)	0.3-M4	0.3	0.5	0.0327351	0.0365363	0.00386941
	Rifabutin	Day 10 (Dose 9)	0.3-M5	0.3	0.5	0.0364033
	Rifabutin	Day 10 (Dose 9)	0.3-M6	0.3	0.5	0.0404705
	Rifabutin	Day 10 (Dose 9)	1-M4	1	0.5	0.123421	0.104878	0.0165992
	Rifabutin	Day 10 (Dose 9)	1-M5	1	0.5	0.0998098
	Rifabutin	Day 10 (Dose 9)	1-M6	1	0.5	0.0914042
	Rifabutin	Day 10 (Dose 9)	3-M4	3	0.5	0.272101	0.347831	0.0739114
	Rifabutin	Day 10 (Dose 9)	3-M5	3	0.5	0.351614
	Rifabutin	Day 10 (Dose 9)	3-M6	3	0.5	0.419779
	Rifabutin	Day 10 (Dose 9)	0.3-M7	0.3	1	0.0427122	0.0412638	0.00231074
	Rifabutin	Day 10 (Dose 9)	0.3-M8	0.3	1	0.0424803
	Rifabutin	Day 10 (Dose 9)	0.3-M9	0.3	1	0.0385989
	Rifabutin	Day 10 (Dose 9)	1-M7	1	1	0.109102	0.0969283	0.0278622
	Rifabutin	Day 10 (Dose 9)	1-M8	1	1	0.116632
	Rifabutin	Day 10 (Dose 9)	1-M9	1	1	0.0650508
	Rifabutin	Day 10 (Dose 9)	3-M7	3	1	0.349327	0.320199	0.027746
	Rifabutin	Day 10 (Dose 9)	3-M8	3	1	0.31719
	Rifabutin	Day 10 (Dose 9)	3-M9	3	1	0.294081
	Rifabutin	Day 10 (Dose 9)	0.3-M10	0.3	2	0.0342839	0.0357268	0.00228177
	Rifabutin	Day 10 (Dose 9)	0.3-M11	0.3	2	0.0383575
	Rifabutin	Day 10 (Dose 9)	0.3-M12	0.3	2	0.0345391
	Rifabutin	Day 10 (Dose 9)	1-M10	1	2	0.103065	0.099374	0.00459889
	Rifabutin	Day 10 (Dose 9)	1-M11	1	2	0.100835
	Rifabutin	Day 10 (Dose 9)	1-M12	1	2	0.0942221
	Rifabutin	Day 10 (Dose 9)	3-M10	3	2	0.210151	0.236137	0.0240922
	Rifabutin	Day 10 (Dose 9)	3-M11	3	2	0.257731
	Rifabutin	Day 10 (Dose 9)	3-M12	3	2	0.240528
	Rifabutin	Day 10 (Dose 9)	0.3-M1	0.3	4	0.012282	0.0199545	0.00680478
	Rifabutin	Day 10 (Dose 9)	0.3-M2	0.3	4	0.0252585
	Rifabutin	Day 10 (Dose 9)	0.3-M3	0.3	4	0.0223231
	Rifabutin	Day 10 (Dose 9)	1-M1	1	4	0.0575319	0.0529094	0.00557097
	Rifabutin	Day 10 (Dose 9)	1-M2	1	4	0.0467239
	Rifabutin	Day 10 (Dose 9)	1-M3	1	4	0.0544725
	Rifabutin	Day 10 (Dose 9)	3-M1	3	4	0.205543	0.193683	0.0142779
	Rifabutin	Day 10 (Dose 9)	3-M2	3	4	0.177835
	Rifabutin	Day 10 (Dose 9)	3-M3	3	4	0.197671
	Rifabutin	Day 10 (Dose 9)	0.3-M4	0.3	6	0.021924	0.0168165	0.00442451
	Rifabutin	Day 10 (Dose 9)	0.3-M5	0.3	6	0.0141568
	Rifabutin	Day 10 (Dose 9)	0.3-M6	0.3	6	0.0143686
	Rifabutin	Day 10 (Dose 9)	1-M4	1	6	0.0460769	0.0508449	0.00459524
	Rifabutin	Day 10 (Dose 9)	1-M5	1	6	0.0512123
	Rifabutin	Day 10 (Dose 9)	1-M6	1	6	0.0552454
	Rifabutin	Day 10 (Dose 9)	3-M4	3	6	0.124685	0.146241	0.021329
	Rifabutin	Day 10 (Dose 9)	3-M5	3	6	0.146701
	Rifabutin	Day 10 (Dose 9)	3-M6	3	6	0.167336
	Rifabutin	Day 10 (Dose 9)	0.3-M7	0.3	9	0.00767865	0.00994433	0.00255863
	Rifabutin	Day 10 (Dose 9)	0.3-M8	0.3	9	0.00943503
	Rifabutin	Day 10 (Dose 9)	0.3-M9	0.3	9	0.0127193
	Rifabutin	Day 10 (Dose 9)	1-M7	1	9	0.041079	0.0357495	0.0112318
	Rifabutin	Day 10 (Dose 9)	1-M8	1	9	0.0433244
	Rifabutin	Day 10 (Dose 9)	1-M9	1	9	0.0228451
	Rifabutin	Day 10 (Dose 9)	3-M7	3	9	0.0984838	0.0931359	0.0149746
	Rifabutin	Day 10 (Dose 9)	3-M8	3	9	0.104702
	Rifabutin	Day 10 (Dose 9)	3-M9	3	9	0.0762216
	Rifabutin	Day 10 (Dose 9)	0.3-M10	0.3	24	0.00117294	0.00100342	0.000239738
	Rifabutin	Day 10 (Dose 9)	0.3-M11	0.3	24	nd
	Rifabutin	Day 10 (Dose 9)	0.3-M12	0.3	24	0.0008339
	Rifabutin	Day 10 (Dose 9)	1-M10	1	24	0.00191778	0.00149636	0.000413677
	Rifabutin	Day 10 (Dose 9)	1-M11	1	24	0.00109089
	Rifabutin	Day 10 (Dose 9)	1-M12	1	24	0.00148042
	Rifabutin	Day 10 (Dose 9)	3-M10	3	24	0.00340136	0.00264447	0.000866119
	Rifabutin	Day 10 (Dose 9)	3-M11	3	24	0.0016999
	Rifabutin	Day 10 (Dose 9)	3-M12	3	24	0.00283216

## Sheet: S1.3. Rifapentine (Males)
	Data S1.3. Individual mouse PK data from rifapentine-dosed male BALB/c mice.
	Drug	Timepoint	Mouse ID	Rifapentine dose (mg/kg)	Time (Hours Post-Dose)	Concentration (µg/mL)	Mean concentration (µg/mL)	Standard deviation
	Rifapentine	Day 0 (Dose 1)	0.3-M1	n/a (pre-dose)	0	nd	n/a	n/a
	Rifapentine	Day 0 (Dose 1)	0.3-M2	n/a (pre-dose)	0	nd
	Rifapentine	Day 0 (Dose 1)	0.3-M3	n/a (pre-dose)	0	nd
	Rifapentine	Day 0 (Dose 1)	0.3-M4	0.3	0.5	0.127982	0.183513	0.129642
	Rifapentine	Day 0 (Dose 1)	0.3-M5	0.3	0.5	0.331671
	Rifapentine	Day 0 (Dose 1)	0.3-M6	0.3	0.5	0.0908872
	Rifapentine	Day 0 (Dose 1)	3-M4	3	0.5	5.88473	3.50373	2.06285
	Rifapentine	Day 0 (Dose 1)	3-M5	3	0.5	2.25406
	Rifapentine	Day 0 (Dose 1)	3-M6	3	0.5	2.37242
	Rifapentine	Day 0 (Dose 1)	0.3-M7	0.3	1	0.167025	0.301653	0.146444
	Rifapentine	Day 0 (Dose 1)	0.3-M8	0.3	1	0.457581
	Rifapentine	Day 0 (Dose 1)	0.3-M9	0.3	1	0.280353
	Rifapentine	Day 0 (Dose 1)	3-M7	3	1	3.44609	3.68972	0.212214
	Rifapentine	Day 0 (Dose 1)	3-M8	3	1	3.83425
	Rifapentine	Day 0 (Dose 1)	3-M9	3	1	3.78883
	Rifapentine	Day 0 (Dose 1)	0.3-M10	0.3	2	0.237311	0.490577	0.377946
	Rifapentine	Day 0 (Dose 1)	0.3-M11	0.3	2	0.30942
	Rifapentine	Day 0 (Dose 1)	0.3-M12	0.3	2	0.925
	Rifapentine	Day 0 (Dose 1)	3-M10	3	2	3.97058	3.72015	0.235051
	Rifapentine	Day 0 (Dose 1)	3-M11	3	2	3.68555
	Rifapentine	Day 0 (Dose 1)	3-M12	3	2	3.50432
	Rifapentine	Day 0 (Dose 1)	0.3-M1	0.3	4	0.0717969	0.390099	0.521155
	Rifapentine	Day 0 (Dose 1)	0.3-M2	0.3	4	0.106965
	Rifapentine	Day 0 (Dose 1)	0.3-M3	0.3	4	0.991534
	Rifapentine	Day 0 (Dose 1)	3-M1	3	4	3.57001	10.5888	7.03332
	Rifapentine	Day 0 (Dose 1)	3-M2	3	4	17.6366
	Rifapentine	Day 0 (Dose 1)	3-M3	3	4	10.5598
	Rifapentine	Day 0 (Dose 1)	0.3-M4	0.3	6	0.497102	0.322468	0.224005
	Rifapentine	Day 0 (Dose 1)	0.3-M5	0.3	6	0.400394
	Rifapentine	Day 0 (Dose 1)	0.3-M6	0.3	6	0.0699069
	Rifapentine	Day 0 (Dose 1)	3-M4	3	6	2.96473	2.98204	0.28528
	Rifapentine	Day 0 (Dose 1)	3-M5	3	6	2.7058
	Rifapentine	Day 0 (Dose 1)	3-M6	3	6	3.27557
	Rifapentine	Day 0 (Dose 1)	0.3-M7	0.3	9	0.139797	0.190021	0.0471975
	Rifapentine	Day 0 (Dose 1)	0.3-M8	0.3	9	0.196808
	Rifapentine	Day 0 (Dose 1)	0.3-M9	0.3	9	0.233458
	Rifapentine	Day 0 (Dose 1)	3-M7	3	9	10.7844	6.12119	4.04672
	Rifapentine	Day 0 (Dose 1)	3-M8	3	9	3.53086
	Rifapentine	Day 0 (Dose 1)	3-M9	3	9	4.04834
	Rifapentine	Day 0 (Dose 1)	0.3-M10	0.3	24	0.310448	0.319476	0.180125
	Rifapentine	Day 0 (Dose 1)	0.3-M11	0.3	24	0.503945
	Rifapentine	Day 0 (Dose 1)	0.3-M12	0.3	24	0.144035
	Rifapentine	Day 0 (Dose 1)	3-M10	3	24	2.75474	3.2559	1.85505
	Rifapentine	Day 0 (Dose 1)	3-M11	3	24	5.31004
	Rifapentine	Day 0 (Dose 1)	3-M12	3	24	1.70291
	Rifapentine	Day 10 (Dose 9)	0.3-M1	0.3	0 (24 h post previous dose)	0.252014	0.280755	0.0376065
	Rifapentine	Day 10 (Dose 9)	0.3-M2	0.3	0 (24 h post previous dose)	0.323316
	Rifapentine	Day 10 (Dose 9)	0.3-M3	0.3	0 (24 h post previous dose)	0.266934
	Rifapentine	Day 10 (Dose 9)	3-M1	3	0 (24 h post previous dose)	3.01145	3.07492	0.322911
	Rifapentine	Day 10 (Dose 9)	3-M2	3	0 (24 h post previous dose)	2.78847
	Rifapentine	Day 10 (Dose 9)	3-M3	3	0 (24 h post previous dose)	3.42486
	Rifapentine	Day 10 (Dose 9)	0.3-M4	0.3	0.5	0.486478	0.497613	0.0748196
	Rifapentine	Day 10 (Dose 9)	0.3-M5	0.3	0.5	0.428985
	Rifapentine	Day 10 (Dose 9)	0.3-M6	0.3	0.5	0.577376
	Rifapentine	Day 10 (Dose 9)	3-M4	3	0.5	6.97305	6.63433	1.62407
	Rifapentine	Day 10 (Dose 9)	3-M5	3	0.5	4.86761
	Rifapentine	Day 10 (Dose 9)	3-M6	3	0.5	8.06233
	Rifapentine	Day 10 (Dose 9)	0.3-M7	0.3	1	0.471578	0.768215	0.597997
	Rifapentine	Day 10 (Dose 9)	0.3-M8	0.3	1	1.45654
	Rifapentine	Day 10 (Dose 9)	0.3-M9	0.3	1	0.376529
	Rifapentine	Day 10 (Dose 9)	3-M7	3	1	10.9476	7.24812	3.24079
	Rifapentine	Day 10 (Dose 9)	3-M8	3	1	5.88606
	Rifapentine	Day 10 (Dose 9)	3-M9	3	1	4.91066
	Rifapentine	Day 10 (Dose 9)	0.3-M10	0.3	2	0.266419	0.389809	0.110123
	Rifapentine	Day 10 (Dose 9)	0.3-M11	0.3	2	0.478118
	Rifapentine	Day 10 (Dose 9)	0.3-M12	0.3	2	0.424891
	Rifapentine	Day 10 (Dose 9)	3-M10	3	2	6.4581	6.38478	0.73424
	Rifapentine	Day 10 (Dose 9)	3-M11	3	2	5.61663
	Rifapentine	Day 10 (Dose 9)	3-M12	3	2	7.07961
	Rifapentine	Day 10 (Dose 9)	0.3-M1	0.3	4	0.404718	0.479241	0.106448
	Rifapentine	Day 10 (Dose 9)	0.3-M2	0.3	4	0.601155
	Rifapentine	Day 10 (Dose 9)	0.3-M3	0.3	4	0.43185
	Rifapentine	Day 10 (Dose 9)	3-M1	3	4	6.50409	7.20273	1.06294
	Rifapentine	Day 10 (Dose 9)	3-M2	3	4	8.42599
	Rifapentine	Day 10 (Dose 9)	3-M3	3	4	6.67812
	Rifapentine	Day 10 (Dose 9)	0.3-M4	0.3	6	0.514349	0.468792	0.041372
	Rifapentine	Day 10 (Dose 9)	0.3-M5	0.3	6	0.433562
	Rifapentine	Day 10 (Dose 9)	0.3-M6	0.3	6	0.458466
	Rifapentine	Day 10 (Dose 9)	3-M4	3	6	7.65831	7.3677	0.410949
	Rifapentine	Day 10 (Dose 9)	3-M5	3	6	6.89753
	Rifapentine	Day 10 (Dose 9)	3-M6	3	6	7.54725
	Rifapentine	Day 10 (Dose 9)	0.3-M7	0.3	9	0.536751	0.505021	0.0351288
	Rifapentine	Day 10 (Dose 9)	0.3-M8	0.3	9	0.511042
	Rifapentine	Day 10 (Dose 9)	0.3-M9	0.3	9	0.467272
	Rifapentine	Day 10 (Dose 9)	3-M7	3	9	8.982	7.87376	0.960345
	Rifapentine	Day 10 (Dose 9)	3-M8	3	9	7.35315
	Rifapentine	Day 10 (Dose 9)	3-M9	3	9	7.28614
	Rifapentine	Day 10 (Dose 9)	0.3-M10	0.3	24	0.295282	0.314674	0.03648
	Rifapentine	Day 10 (Dose 9)	0.3-M11	0.3	24	0.356754
	Rifapentine	Day 10 (Dose 9)	0.3-M12	0.3	24	0.291985
	Rifapentine	Day 10 (Dose 9)	3-M10	3	24	7.65874	4.9337	2.41106
	Rifapentine	Day 10 (Dose 9)	3-M11	3	24	3.07737
	Rifapentine	Day 10 (Dose 9)	3-M12	3	24	4.06501

## Sheet: S1.4. Rifabutin (Males)
	Data S1.4. Individual mouse PK data from rifabutin-dosed male BALB/c mice.
	Drug	Timepoint	Mouse ID	Rifabutin dose (mg/kg)	Time (Hours Post-Dose)	Concentration (µg/mL)	Mean concentration (µg/mL)	SD
	Rifabutin	Day 0 (Dose 1)	0.3-M1	n/a (pre-dose)	0	nd	n/a	n/a
	Rifabutin	Day 0 (Dose 1)	0.3-M2	n/a (pre-dose)	0	nd
	Rifabutin	Day 0 (Dose 1)	0.3-M3	n/a (pre-dose)	0	nd
	Rifabutin	Day 0 (Dose 1)	0.3-M4	0.3	0.5	0.0330063	0.033555	0.00412263
	Rifabutin	Day 0 (Dose 1)	0.3-M5	0.3	0.5	0.0297342
	Rifabutin	Day 0 (Dose 1)	0.3-M6	0.3	0.5	0.0379245
	Rifabutin	Day 0 (Dose 1)	3-M4	3	0.5	0.380318	0.299123	0.0703197
	Rifabutin	Day 0 (Dose 1)	3-M5	3	0.5	0.257908
	Rifabutin	Day 0 (Dose 1)	3-M6	3	0.5	0.259142
	Rifabutin	Day 0 (Dose 1)	0.3-M7	0.3	1	0.0388378	0.0299724	0.00820249
	Rifabutin	Day 0 (Dose 1)	0.3-M8	0.3	1	0.0226528
	Rifabutin	Day 0 (Dose 1)	0.3-M9	0.3	1	0.0284265
	Rifabutin	Day 0 (Dose 1)	3-M7	3	1	0.254226	0.260547	0.0527835
	Rifabutin	Day 0 (Dose 1)	3-M8	3	1	0.211208
	Rifabutin	Day 0 (Dose 1)	3-M9	3	1	0.316206
	Rifabutin	Day 0 (Dose 1)	0.3-M10	0.3	2	0.0311496	0.0234503	0.00707238
	Rifabutin	Day 0 (Dose 1)	0.3-M11	0.3	2	0.0219582
	Rifabutin	Day 0 (Dose 1)	0.3-M12	0.3	2	0.0172429
	Rifabutin	Day 0 (Dose 1)	3-M10	3	2	0.158049	0.192457	0.0299176
	Rifabutin	Day 0 (Dose 1)	3-M11	3	2	0.206995
	Rifabutin	Day 0 (Dose 1)	3-M12	3	2	0.212328
	Rifabutin	Day 0 (Dose 1)	0.3-M1	0.3	4	0.0143622	0.0142886	0.00329753
	Rifabutin	Day 0 (Dose 1)	0.3-M2	0.3	4	0.0175487
	Rifabutin	Day 0 (Dose 1)	0.3-M3	0.3	4	0.0109549
	Rifabutin	Day 0 (Dose 1)	3-M1	3	4	0.109226	0.124995	0.0402584
	Rifabutin	Day 0 (Dose 1)	3-M2	3	4	0.17075
	Rifabutin	Day 0 (Dose 1)	3-M3	3	4	0.0950073
	Rifabutin	Day 0 (Dose 1)	0.3-M4	0.3	6	0.0110137	0.0100047	0.00251237
	Rifabutin	Day 0 (Dose 1)	0.3-M5	0.3	6	0.0118557
	Rifabutin	Day 0 (Dose 1)	0.3-M6	0.3	6	0.00714471
	Rifabutin	Day 0 (Dose 1)	3-M4	3	6	0.0982821	0.082778	0.0136263
	Rifabutin	Day 0 (Dose 1)	3-M5	3	6	0.0773486
	Rifabutin	Day 0 (Dose 1)	3-M6	3	6	0.0727033
	Rifabutin	Day 0 (Dose 1)	0.3-M7	0.3	9	0.00965204	0.00867179	0.00153148
	Rifabutin	Day 0 (Dose 1)	0.3-M8	0.3	9	0.006907
	Rifabutin	Day 0 (Dose 1)	0.3-M9	0.3	9	0.00945633
	Rifabutin	Day 0 (Dose 1)	3-M7	3	9	0.0762131	0.0690249	0.0115803
	Rifabutin	Day 0 (Dose 1)	3-M8	3	9	0.055666
	Rifabutin	Day 0 (Dose 1)	3-M9	3	9	0.0751955
	Rifabutin	Day 0 (Dose 1)	0.3-M10	0.3	24	nd	n/a	n/a
	Rifabutin	Day 0 (Dose 1)	0.3-M11	0.3	24	nd
	Rifabutin	Day 0 (Dose 1)	0.3-M12	0.3	24	nd
	Rifabutin	Day 0 (Dose 1)	3-M10	3	24	nd	0.00528067	n/a
	Rifabutin	Day 0 (Dose 1)	3-M11	3	24	nd
	Rifabutin	Day 0 (Dose 1)	3-M12	3	24	0.00528067
	Rifabutin	Day 10 (Dose 9)	0.3-M1	0.3	0 (24 h post previous dose)	nd	n/a	n/a
	Rifabutin	Day 10 (Dose 9)	0.3-M2	0.3	0 (24 h post previous dose)	nd
	Rifabutin	Day 10 (Dose 9)	0.3-M3	0.3	0 (24 h post previous dose)	nd
	Rifabutin	Day 10 (Dose 9)	3-M1	3	0 (24 h post previous dose)	nd	n/a	n/a
	Rifabutin	Day 10 (Dose 9)	3-M2	3	0 (24 h post previous dose)	nd
	Rifabutin	Day 10 (Dose 9)	3-M3	3	0 (24 h post previous dose)	nd
	Rifabutin	Day 10 (Dose 9)	0.3-M4	0.3	0.5	0.0318097	0.0266682	0.00606928
	Rifabutin	Day 10 (Dose 9)	0.3-M5	0.3	0.5	0.0199731
	Rifabutin	Day 10 (Dose 9)	0.3-M6	0.3	0.5	0.0282218
	Rifabutin	Day 10 (Dose 9)	3-M4	3	0.5	0.218016	0.222586	0.00737061
	Rifabutin	Day 10 (Dose 9)	3-M5	3	0.5	0.218652
	Rifabutin	Day 10 (Dose 9)	3-M6	3	0.5	0.231089
	Rifabutin	Day 10 (Dose 9)	0.3-M7	0.3	1	0.0256935	0.0240746	0.00401001
	Rifabutin	Day 10 (Dose 9)	0.3-M8	0.3	1	0.0270221
	Rifabutin	Day 10 (Dose 9)	0.3-M9	0.3	1	0.0195082
	Rifabutin	Day 10 (Dose 9)	3-M7	3	1	0.242591	0.242792	0.0106606
	Rifabutin	Day 10 (Dose 9)	3-M8	3	1	0.253552
	Rifabutin	Day 10 (Dose 9)	3-M9	3	1	0.232233
	Rifabutin	Day 10 (Dose 9)	0.3-M10	0.3	2	0.0208578	0.0189415	0.00201453
	Rifabutin	Day 10 (Dose 9)	0.3-M11	0.3	2	0.0191253
	Rifabutin	Day 10 (Dose 9)	0.3-M12	0.3	2	0.0168414
	Rifabutin	Day 10 (Dose 9)	3-M10	3	2	0.174248	0.172493	0.025852
	Rifabutin	Day 10 (Dose 9)	3-M11	3	2	0.197423
	Rifabutin	Day 10 (Dose 9)	3-M12	3	2	0.145808
	Rifabutin	Day 10 (Dose 9)	0.3-M1	0.3	4	0.011824	0.0134564	0.00274089
	Rifabutin	Day 10 (Dose 9)	0.3-M2	0.3	4	0.0119244
	Rifabutin	Day 10 (Dose 9)	0.3-M3	0.3	4	0.0166208
	Rifabutin	Day 10 (Dose 9)	3-M1	3	4	0.119501	0.115331	0.0105252
	Rifabutin	Day 10 (Dose 9)	3-M2	3	4	0.10336
	Rifabutin	Day 10 (Dose 9)	3-M3	3	4	0.123133
	Rifabutin	Day 10 (Dose 9)	0.3-M4	0.3	6	0.0131993	0.0113311	0.00264206
	Rifabutin	Day 10 (Dose 9)	0.3-M5	0.3	6	0.00946287
	Rifabutin	Day 10 (Dose 9)	0.3-M6	0.3	6	nd
	Rifabutin	Day 10 (Dose 9)	3-M4	3	6	0.0722346	0.0747862	0.00324165
	Rifabutin	Day 10 (Dose 9)	3-M5	3	6	0.0736902
	Rifabutin	Day 10 (Dose 9)	3-M6	3	6	0.0784337
	Rifabutin	Day 10 (Dose 9)	0.3-M7	0.3	9	0.00816942	0.0104356	0.00263469
	Rifabutin	Day 10 (Dose 9)	0.3-M8	0.3	9	0.00981075
	Rifabutin	Day 10 (Dose 9)	0.3-M9	0.3	9	0.0133265
	Rifabutin	Day 10 (Dose 9)	3-M7	3	9	0.053544	0.0751607	0.0191597
	Rifabutin	Day 10 (Dose 9)	3-M8	3	9	0.0818904
	Rifabutin	Day 10 (Dose 9)	3-M9	3	9	0.0900475
	Rifabutin	Day 10 (Dose 9)	0.3-M10	0.3	24	nd	n/a	n/a
	Rifabutin	Day 10 (Dose 9)	0.3-M11	0.3	24	nd
	Rifabutin	Day 10 (Dose 9)	0.3-M12	0.3	24	nd
	Rifabutin	Day 10 (Dose 9)	3-M10	3	24	nd	n/a	n/a
	Rifabutin	Day 10 (Dose 9)	3-M11	3	24	nd
	Rifabutin	Day 10 (Dose 9)	3-M12	3	24	nd
