# Supplementary material for: Using Dynamic Oral Dosing of Rifapentine and Rifabutin to Simulate Exposure Profiles of Long-Acting Formulations in a Mouse Model of Tuberculosis Preventive Therapy
Source: Antimicrob Agents Chemother. 2023 Jun 14;67(7):e00481-23. doi: 10.1128/aac.00481-23 (PMC10353356; doi:10.1128/aac.00481-23)
Supplement: Supplemental file 3 — Supplemental material. Download aac.00481-23-s0003.xlsx, XLSX file, 0.08 MB [file aac.00481-23-s0003.xlsx]

## Sheet: General information
	Data File S2. This file contains the individual mouse CFU and PK data from the first PK/PD study. See study scheme in Table S3.
	Information for CFU data tables
	Agar type	Description
	Plain	Selective 7H11 agar without additional selective drugs, permits growth of rBCG30 and M. tuberculosis
	HYG	Selective 7H11 agar supplemented with 40 µg/mL hygromycin B, selective for rBCG30 and preventing growth of M. tuberculosis
	TCH	Selective 7H11 agar supplemented with 4 µg/mL 2-thiophenecarboxylic acid hydrazide, selective for M. tuberculosis and preventing growth of M. bovis
	Plain + charcoal	Selective 7H11 agar with 0.4% activated charcoal and without additional selective drugs, permits growth of rBCG30 and M. tuberculosis
	HYG + charcoal	Selective 7H11 agar with 0.4% activated charcoal and supplemented with 40 µg/mL hygromycin B, selective for rBCG30 and preventing growth of M. tuberculosis
	CFU counts	Description
	+	Too many colonies to accurately count
	~	Exact CFU count could not be determined due to merged/touching colonies.
	Contam.	Bacterial of fungal contamination.
	---	Not determined (not plated)
	Calculations
	Culture volume was 500 µL per agar plate.
	Shaded cells were used to calculate CFU/lung.
	CFU/lung (x) was log-transformed as log10 (x+1).
	"Plain and HYG" indicates the average from plain and HYG agar.
	"Plain and TCH" indicates the average from plain and TCH agar.
	"Plain - HYG" indicates that the CFU/lung determined on HYG agar was subtracted from the CFU/lung on plain agar.
	"Plain - TCH" indicates that the CFU/lung determined on TCH agar was subtracted from the CFU/lung on plain agar.
	na = not applicable
	Information for PK data table
	Sampling information
	Day 0 PK sampling was started on the first day of treatment, after the first daily dose.
	Week 3 PK sampling was started on Day 17 of treatment, after the first daily dose.
	The 24h blood sample was taken just prior to the first daily dose.
	All PK sampling was performed in mice from the "Week 3+1.5d" group.
	Analysis information
	All drug concentrations were determined by LC-MS/MS.
	Rifabutin (RFB) standard curve = 0.05 to 5 µg/mL
	Rifapentine (RPT) standard curve = 0.10 to 50 µg/mL
	nd = not detected
	n/a = not applicable

## Sheet: S2.1. Week -19 CFUs
	Data S2.1. Individual mouse CFU data, Week -19 time point (rBCG30 immunization).
	Mouse number	Agar type	CFU counts for the following 10-fold dilutions: (shaded cell used to calculate CFU/lung)				CFU/lung	Log10 CFU/lung	Plain and HYG CFU/lung	Plain and HYG log10 CFU/lung		Agar type	Mean log10 CFU/lung	Standard deviation
			0	1	2	3
	1	Plain	17	33	3	0	1650	3.21775	1425	3.15412		Plain	3.23616	0.0703622
		HYG	29	24	0	0	1200	3.07954				HYG	3.13819	0.0929862
		TCH	0	0	0	0	0	0				Plain and HYG*	3.19105	0.0727561
	2	Plain	54	44	5	1	2200	3.34262	2050	3.31197		TCH	0	0
		HYG	100	38	0	0	1900	3.27898
		TCH	0	0	0	0	0	0				*Value used in rBCG30 summary CFU table
	3	Plain	2	35	4	0	1750	3.24329	1425	3.15412
		HYG	4	22	0	0	1100	3.04179
		TCH	0	0	0	0	0	0
	4	Plain	139	28	6	1	1400	3.14644	1350	3.13066
		HYG	92	26	0	0	1300	3.11428
		TCH	0	0	0	0	0	0
	5	Plain	27	34	3	1	1700	3.2307	1600	3.20439
		HYG	51	30	0	0	1500	3.17638
		TCH	0	0	0	0	0	0
	The lower limit of detection for each sample on each agar type was 0.78 log10 CFU/lung.

## Sheet: S2.2. Week -13 CFUs
	Data S2.2. Individual mouse CFU data, Week -13 time point (first M. tuberculosis challenge infection).
	Mouse number	Agar type	CFU counts for the following 10-fold dilutions: (shaded cell used to calculate CFU/lung)						CFU/lung	log10 CFU/lung		Agar type	Mean log10 CFU/lung	Standard deviation
			0		1	2	3	4
			Plate 1	Plate 2								Plain	5.10543	0.145975
	1	Plain	1	---	+	~287	33	0	165000	5.21749		HYG*	4.99532	0.176713
		HYG	1	---	+	157	14	0	70000	4.8451		TCH**	0.482071	0.287918
		TCH	1	0	0	0	---	---	2.5	0.544068
	2	Plain	+	---	+	~300	30	0	150000	5.17609		*Value used in rBCG30 summary CFU table
		HYG	+	---	+	~300	26	1	130000	5.11395		**Value used in M. tuberculosis summary CFU table
		TCH	0	0	0	0	---	---	0	0
	3	Plain	20	---	+	~250	20	0	100000	5
		HYG	0	---	+	210	17	0	85000	4.92942
		TCH	1	0	0	0	---	---	2.5	0.544068
	4	Plain	+	---	+	~200	16	0	80000	4.9031
		HYG	0	---	+	~200	14	0	70000	4.8451				Af
		TCH	1	1	0	0	---	---	5	0.778151
	5	Plain	+	---	+	+	34	0	170000	5.23045
		HYG	+	---	+	+	35	1	175000	5.24304
		TCH	1	0	0	0	---	---	2.5	0.544068
	The lower limit of detection for each sample on Plain and HYG agar was 0.78 log10 CFU/lung.
	The lower limit of detection for each sample on TCH agar was 0.54 log10 CFU/lung.

## Sheet: S2.3. Week -7 CFUs
	Data S2.3. Individual mouse CFU data, Week -7 time point (second M. tuberculosis challenge infection).
	Description	Mouse number	Agar type	CFU counts for the following 10-fold dilutions: (shaded cell used to calculate CFU/lung)						Per agar type		Plain - HYG		Plain - TCH			Description	Agar type	Mean log10 CFU/lung	Standard deviation
				0		1	2	3	4	CFU/lung	log10 CFU/lung	CFU/lung	log10 CFU/lung	CFU/lung	log10 CFU/lung		Description
				Plate 1	Plate 2												Previously infected mice, not re-infected	Plain	3.56451	0.329362
	Previously infected mice, not re-infected	1	Plain	111	---	42	0	0	0	2100	3.32243	1200	3.07954	1800	3.25551			HYG*	3.29311	0.324716
			HYG	61	---	18	1	0	0	900	2.95472							TCH**	3.23123	0.715713
			TCH	31	---	6	0	0	0	300	2.47857							Plain - HYG	3.17687	0.454541
		2	Plain	+	---	54	1	1	0	2700	3.43152	600	2.77887	650	2.81358			Plain - TCH	2.9716	0.246397
			HYG	68	---	42	3	0	0	2100	3.32243						Newly infected mice, not previously infected	Plain	1.79399	0.045292
			TCH	+	---	41	1	0	0	2050	3.31197							TCH	1.76606	0.0344832
		3	Plain	+	---	174	14	1	0	8700	3.93957	4700	3.67219	700	2.84572			Plain and TCH**	1.78002	0.0407059
			HYG	+	---	80	7	0	0	4000	3.60217
			TCH	+	---	160	7	0	0	8000	3.90314						*Value used in rBCG30 summary CFU table
	Newly infected mice, not previously infected	4	Plain	10	12	3	---	---	---	55	1.74819	na	na	na	na		**Values used in M. tuberculosis summary CFU table
			TCH	15	7	3	---	---	---	55	1.74819
		5	Plain	12	13	1	---	---	---	62.5	1.80277	na	na	na	na
			TCH	11	11	1	---	---	---	55	1.74819
		6	Plain	14	12	2	---	---	---	65	1.81954	na	na	na	na
			TCH	11	14	0	---	---	---	62.5	1.80277
		7	Plain	13	9	0	---	---	---	55	1.74819	na	na	na	na
			TCH	10	11	1	---	---	---	52.5	1.72835
		8	Plain	16	12	2	---	---	---	70	1.85126	na	na	na	na
			TCH	13	12	3	---	---	---	62.5	1.80277
	The lower limit of detection for each sample on each agar type was 0.78 log10 CFU/lung for mice 1-3 (previously infected) and 0.54 log10 CFU/lung for mice 4-8 (newly infected).

## Sheet: S2.4. Day 0 CFUs
	Data S2.4. Individual mouse CFU data, Day 0 time point (day of treatment initiation).
	Mouse number	Agar type	CFU counts for the following 10-fold dilutions: (shaded cell used to calculate CFU/lung)					Per agar type		Plain - Hyg		Plain - TCH				Bacterial population	Agar type	Mean log10 CFU/lung	Standard deviation
								CFU/lung	log10 CFU/lung	CFU/lung	log10 CFU/lung	CFU/lung	log10 CFU/lung
			0	1	2	3	4									All bacteria	Plain	4.51234	0.459031
	1	Plain	+	142	11	1	0	5500	3.74044	5050	3.70338	1650	3.21775				Plain + charcoal	4.54082	0.493045
		Plain + charcoal	+	+	11	0	0	5500	3.74044	3950	3.59671	na	na			M. bovis rBCG30	HYG	3.3111	0.716679
		HYG	13	9	0	0	0	450	2.65418								HYG + charcoal*	3.72673	0.497757
		HYG + charcoal	+	31	3	0	0	1550	3.19061								Plain - TCH	3.98806	0.560836
		TCH	+	77	7	1	0	3850	3.58557							M. tuberculosis H37Rv	TCH	4.37149	0.468473
	2	Plain	+	+	105	9	1	52500	4.72017	50600	4.70416	10000	4.00004				(Plain - HYG) + charcoal	4.44998	0.518142
		Plain + charcoal	+	+	84	8	0	42000	4.62326	37850	4.57808	na	na				Plain - HYG**	4.46562	0.447992
		HYG	58	38	3	1	0	1900	3.27898
		HYG + charcoal	+	83	10	0	0	4150	3.61815							*Value used in rBCG30 summary CFU table
		TCH	+	+	85	7	0	42500	4.6284							**Values used in M. tuberculosis summary CFU table
	3	Plain	---	+	71	6	0	35500	4.55024	30000	4.47714	15500	4.19036
		Plain + charcoal	---	+	77	9	1	38500	4.58547	28000	4.44717	na	na
		HYG	+	156	11	0	0	5500	3.74044
		HYG + charcoal	---	+	21	2	0	10500	4.02123
		TCH	---	+	40	2	0	20000	4.30105
	4	Plain	---	+	137	18	0	90000	4.95425	71000	4.85126	35000	4.54408
		Plain + charcoal	---	+	129	25	1	125000	5.09691	98500	4.99344	na	na
		HYG	+	300	38	2	0	19000	4.27878
		HYG + charcoal	---	+	53	6	0	26500	4.42326
		TCH	---	+	110	8	1	55000	4.74037
	5	Plain	---	+	79	8	2	39500	4.59661	39100	4.59219	-500	na
		Plain + charcoal	---	+	91	11	1	45500	4.65802	43100	4.63449	na	na
		HYG	+	8	1	0	0	400	2.60314
		HYG + charcoal	---	48	7	0	0	2400	3.38039
		TCH	---	+	80	7	1	40000	4.60207
	For mice 1-2, the lower limit of detection on each agar type was 0.78 log10 CFU/lung; for mice 3-5, the LLOD was 0.78 log10 CFU/lung on HYG agar and 1.71 log10 CFU/lung for all other agar types.

## Sheet: S2.5. Week 3 CFUs
	Data S2.5. Individual mouse CFU data, Week 3 time point.
	Treatment regimen	Mouse number	Agar type	CFU counts for the following 10-fold dilutions: (shaded cells used to calculate CFU/lung)				Per agar type
								CFU/lung	log10 CFU/lung		Treatment regimen	Agar type	Mean log10 CFU/lung	Standard deviation
				0	1	2	3				Treatment regimen
	Negative control Regimen: Untreated	1	Plain	+	384	---	---	19200	4.28332		Negative control Regimen: Untreated	Plain	4.44481	0.125656
			Plain + charcoal	+	+	51	3	25500	4.40656			Plain + charcoal	4.60414	0.173422
			HYG + charcoal	+	72	2	0	3600	3.55642			HYG + charcoal*	3.4672	0.195858
			(Plain - HYG) + charcoal	na	na	na	na	21900	4.34046			(Plain - HYG) + charcoal**	4.56716	0.185315
		2	Plain	+	704	---	---	35200	4.54656		Positive control Regimen: RIF 10 mg/kg QD	Plain	3.71462	0.359618
			Plain + charcoal	+	+	86	8	43000	4.63348			Plain + charcoal	3.84995	0.395212
			HYG + charcoal	+	94	11	0	4700	3.67219			HYG + charcoal*	1.13557	0.307376
			(Plain - HYG) + charcoal	na	na	na	na	38300	4.58321			(Plain - HYG) + charcoal**	3.84898	0.395489
		3	Plain	+	774	---	---	38700	4.58772		Rifapentine target Ctrough 0.18 µg/mL Regimen: RPT 0.075 mg/kg BID (0.2 mg/kg load)	Plain	4.49268	0.195484
			Plain + charcoal	+	+	79	5	39500	4.59661			Plain + charcoal	4.93163	0.377277
			HYG + charcoal	~500	44	1	0	2200	3.34262			HYG + charcoal	2.73627	0.725421
			(Plain - HYG) + charcoal	na	na	na	na	37300	4.57172			(Plain - HYG) + charcoal**	4.92618	0.377661
		4	Plain	+	552	---	---	27600	4.44092		Rifapentine target Ctrough 0.6 µg/mL Regimen: RPT 0.25 mg/kg BID (0.625 mg/kg load)	Plain	4.31482	0.280596
			Plain + charcoal	+	+	65	7	32500	4.5119			Plain + charcoal	4.52746	0.265442
			HYG + charcoal	+	31	1	0	1550	3.19061			HYG + charcoal*	1.3247	0.415541
			(Plain - HYG) + charcoal	na	na	na	na	30950	4.49067			(Plain - HYG) + charcoal**	4.52714	0.265425
		5	Plain	+	464	---	---	23200	4.36551		Rifapentine target Ctrough 0.6 µg/mL Regimen: RPT 0.75 mg/kg BID (1.875 mg/kg load)	Plain	3.66708	0.0875246
			Plain + charcoal	+	~500	149	15	74500	4.87216			Plain + charcoal	3.66381	0.181035
			HYG + charcoal	+	75	12	1	3750	3.57415			HYG + charcoal*	1.16617	0.224801
			(Plain - HYG) + charcoal	na	na	na	na	70750	4.84973			(Plain - HYG) + charcoal**	3.66219	0.181825
	Positive Control Regimen: RIF 10 mg/kg QD	1	Plain	+	356	---	---	17800	4.25044		Rifapentine target Ctrough 3.5 µg/mL Regimen: RPT 1.25 mg/kg BID (3.125 mg/kg load)	Plain	3.49618	0.357703
			Plain + charcoal	+	~500	58	5	29000	4.46241			Plain + charcoal	3.69952	0.29069
			HYG + charcoal	3	0	0	0	15	1.20412			HYG + charcoal*	0.552084	0.533141
			(Plain - HYG) + charcoal	na	na	na	na	28985	4.46219			(Plain - HYG) + charcoal**	3.69894	0.291156
		2	Plain	+	158	---	---	7900	3.89768		Rifapentine target Cave 0.045 µg/mL Regimen: RFB 0.75 mg/kg BID	Plain	4.40437	0.061725
			Plain + charcoal	+	~300	21	2	10500	4.02123			Plain + charcoal	4.48755	0.200864
			HYG + charcoal	8	1	0	0	40	1.61278			HYG + charcoal*	2.48842	0.512864
			(Plain - HYG) + charcoal	na	na	na	na	10460	4.01957			(Plain - HYG) + charcoal**	4.48195	0.198403
		3	Plain	~500	78	---	---	3900	3.59118		Rifapentine target Ctrough 0.045 µg/mL Regimen: RFB 1.5 mg/kg BID	Plain	3.94091	0.269948
			Plain + charcoal	~500	98	13	3	4900	3.69028			Plain + charcoal	3.995	0.287033
			HYG + charcoal	1	0	0	0	5	0.778151			HYG + charcoal*	1.84664	0.309833
			(Plain - HYG) + charcoal	na	na	na	na	4895	3.68984			(Plain - HYG) + charcoal**	3.98982	0.290672
		4	Plain	+	58	---	---	2900	3.46255		Rifapentine target Cave 0.15 µg/mL Regimen: RFB 2.5 mg/kg BID	Plain	3.51187	0.417536
			Plain + charcoal	~500	68	6	0	3400	3.53161			Plain + charcoal	3.56294	0.387528
			HYG + charcoal	2	0	0	0	10	1.04139			HYG + charcoal*	1.79911	0.777171
			(Plain - HYG) + charcoal	na	na	na	na	3390	3.53033			(Plain - HYG) + charcoal**	3.51692	0.451498
		5	Plain	~500	47	---	---	2350	3.37125		Rifapentine target Ctrough 0.15 µg/mL Regimen: RFB 5.5 mg/kg BID	Plain	2.66204	0.183227
			Plain + charcoal	~500	70	2	0	3500	3.54419			Plain + charcoal	2.90936	0.212296
			HYG + charcoal	2	0	0	0	10	1.04139			HYG + charcoal*	0.396454	0.56337
			(Plain - HYG) + charcoal	na	na	na	na	3490	3.54295			(Plain - HYG) + charcoal**	2.90733	0.212171
	Rifapentine target Ctrough 0.18 µg/mL Regimen: RPT 0.075 mg/kg BID (0.2 mg/kg load)	1	Plain	+	~500	---	---	25000	4.39796
			Plain + charcoal	+	+	97	7	48500	4.68575		*Value used in rBCG30 summary CFU table
			HYG + charcoal	38	3	0	0	190	2.28103		**Values used in M. tuberculosis summary CFU table
			(Plain - HYG) + charcoal	na	na	na	na	48310	4.68405
		2	Plain	+	~1000	---	---	50000	4.69898		For all samples on each agar type, the lower limit of detection was 0.78 log10 CFU/lung.
			Plain + charcoal	+	+	~500	23	115000	5.0607
			HYG + charcoal	19	7	2	0	95	1.98227
			(Plain - HYG) + charcoal	na	na	na	na	114905	5.06034
		3	Plain	+	372	---	---	18600	4.26954
			Plain + charcoal	+	500	68	6	34000	4.53149
			HYG + charcoal	159	21	0	0	1050	3.0216
			(Plain - HYG) + charcoal	na	na	na	na	32950	4.51787
		4	Plain	+	~500	---	---	25000	4.39796
			Plain + charcoal	+	+	150	5	75000	4.87507
			HYG + charcoal	72	6	0	0	360	2.55751
			(Plain - HYG) + charcoal	na	na	na	na	74640	4.87298
		5	Plain	+	~1000	---	---	50000	4.69898
			Plain + charcoal	+	+	~500	64	320000	5.50515
			HYG + charcoal	+	138	11	0	6900	3.83891
			(Plain - HYG) + charcoal	na	na	na	na	313100	5.49568
	Rifapentine target Ctrough 0.6 µg/mL Regimen: RPT 0.25 mg/kg BID (0.625 mg/kg load)	1	Plain	+	704	---	---	35200	4.54656
			Plain + charcoal	+	+	165	14	70000	4.8451
			HYG + charcoal	15	1	0	0	75	1.88081
			(Plain - HYG) + charcoal	na	na	na	na	69925	4.84464
		2	Plain	+	164	---	---	8200	3.91387
			Plain + charcoal	+	~500	31	2	15500	4.19036
			HYG + charcoal	1	0	0	0	5	0.778151
			(Plain - HYG) + charcoal	na	na	na	na	15495	4.19022
		3	Plain	+	664	---	---	33200	4.52115
			Plain + charcoal	+	~500	108	9	54000	4.7324
			HYG + charcoal	3	0	0	0	15	1.20412
			(Plain - HYG) + charcoal	na	na	na	na	53985	4.73228
		4	Plain	+	268	---	---	13400	4.12714
			Plain + charcoal	+	~500	63	6	31500	4.49832
			HYG + charcoal	3	0	0	0	15	1.20412
			(Plain - HYG) + charcoal	na	na	na	na	31485	4.49812
		5	Plain	+	584	---	---	29200	4.4654
			Plain + charcoal	+	~500	47	5	23500	4.37109
			HYG + charcoal	7	1	0	0	35	1.5563
			(Plain - HYG) + charcoal	na	na	na	na	23465	4.37044
	Rifapentine target Ctrough 2 µg/mL Regimen: RPT 0.75 mg/kg BID (1.875 mg/kg load)	1	Plain	~500	78	---	---	3900	3.59118
			Plain + charcoal	~500	82	9	0	4100	3.61289
			HYG + charcoal	4	0	0	0	20	1.32222
			(Plain - HYG) + charcoal	na	na	na	na	4080	3.61077
		2	Plain	+	116	---	---	5800	3.7635
			Plain + charcoal	+	88	9	1	4400	3.64355
			HYG + charcoal	4	1	0	0	20	1.32222
			(Plain - HYG) + charcoal	na	na	na	na	4380	3.64157
		3	Plain	~500	73	---	---	3650	3.56241
			Plain + charcoal	~500	57	4	1	2850	3.455
			HYG + charcoal	3	1	0	0	15	1.20412
			(Plain - HYG) + charcoal	na	na	na	na	2835	3.45271
		4	Plain	+	97	---	---	4850	3.68583
			Plain + charcoal	+	~200	18	2	9000	3.95429
			HYG + charcoal	1	0	0	0	5	0.778151
			(Plain - HYG) + charcoal	na	na	na	na	8995	3.95405
		5	Plain	~500	108	---	---	5400	3.73247
			Plain + charcoal	~500	244	9	1	4500	3.65331
			HYG + charcoal	3	0	0	0	15	1.20412
			(Plain - HYG) + charcoal	na	na	na	na	4485	3.65186
	Rifapentine target Ctrough 3.5 µg/mL Regimen: RPT 1.25 mg/kg BID (3.125 mg/kg load)	1	Plain	~500	76	---	---	3800	3.5799
			Plain + charcoal	~500	111	6	0	5550	3.74437
			HYG + charcoal	3	0	0	0	15	1.20412
			(Plain - HYG) + charcoal	na	na	na	na	5535	3.7432
		2	Plain	500	89	---	---	4450	3.64846
			Plain + charcoal	+	~200	14	0	7000	3.84516
			HYG + charcoal	0	0	0	0	0	0
			(Plain - HYG) + charcoal	na	na	na	na	7000	3.84516
		3	Plain	~500	62	---	---	3100	3.4915
			Plain + charcoal	~500	88	11	1	4400	3.64355
			HYG + charcoal	1	0	0	0	5	0.778151
			(Plain - HYG) + charcoal	na	na	na	na	4395	3.64306
		4	Plain	~500	144	---	---	7200	3.85739
			Plain + charcoal	~500	~200	21	2	10500	4.02123
			HYG + charcoal	0	0	0	0	0	0
			(Plain - HYG) + charcoal	na	na	na	na	10500	4.02123
		5	Plain	~300	16	---	---	800	2.90363
			Plain + charcoal	~300	35	2	0	1750	3.24329
			HYG + charcoal	1	0	0	0	5	0.778151
			(Plain - HYG) + charcoal	na	na	na	na	1745	3.24204
	Rifabutin target Cave 0.045 µg/mL Regimen: RFB 0.75 mg/kg BID	1	Plain	+	492	---	---	24600	4.39095
			Plain + charcoal	+	~500	45	3	22500	4.3522
			HYG + charcoal	65	5	1	0	325	2.51322
			(Plain - HYG) + charcoal	na	na	na	na	22175	4.34588
		2	Plain	+	618	---	---	30900	4.48997
			Plain + charcoal	+	+	99	18	49500	4.69461
			HYG + charcoal	41	15	1	0	750	2.87564
			(Plain - HYG) + charcoal	na	na	na	na	48750	4.68798
		3	Plain	+	432	---	---	21600	4.33447
			Plain + charcoal	+	+	67	1	33500	4.52506
			HYG + charcoal	32	2	0	0	160	2.20683
			(Plain - HYG) + charcoal	na	na	na	na	33340	4.52298
		4	Plain	+	464	---	---	23200	4.36551
			Plain + charcoal	+	~300	33	3	16500	4.21751
			HYG + charcoal	12	2	0	0	60	1.78533
			(Plain - HYG) + charcoal	na	na	na	na	16440	4.21593
		5	Plain	+	552	---	---	27600	4.44092
			Plain + charcoal	Contam.	+	89	6	44500	4.64837
			HYG + charcoal	~300	23	2	0	1150	3.06108
			(Plain - HYG) + charcoal	na	na	na	na	43350	4.637
	Rifabutin target Ctrough 0.045 µg/mL Regimen: RFB 1.5 mg/kg BID	1	Plain	+	272	---	---	13600	4.13357
			Plain + charcoal	+	252	12	3	6000	3.77822
			HYG + charcoal	42	3	0	0	210	2.32428
			(Plain - HYG) + charcoal	na	na	na	na	5790	3.76275
		2	Plain	+	71	---	---	3550	3.55035
			Plain + charcoal	+	96	6	0	4800	3.68133
			HYG + charcoal	9	1	0	0	45	1.66276
			(Plain - HYG) + charcoal	na	na	na	na	4755	3.67724
		3	Plain	+	120	---	---	6000	3.77822
			Plain + charcoal	+	204	21	3	10500	4.02123
			HYG + charcoal	19	2	0	0	95	1.98227
			(Plain - HYG) + charcoal	na	na	na	na	10405	4.01728
		4	Plain	+	224	---	---	11200	4.04926
			Plain + charcoal	+	+	24	1	12000	4.07922
			HYG + charcoal	10	1	0	0	50	1.70757
			(Plain - HYG) + charcoal	na	na	na	na	11950	4.0774
		5	Plain	+	312	---	---	15600	4.19315
			Plain + charcoal	+	+	52	8	26000	4.41499
			HYG + charcoal	7	0	0	0	35	1.5563
			(Plain - HYG) + charcoal	na	na	na	na	25965	4.41441
	Rifabutin target Cave 0.15 µg/mL Regimen: RFB 2.5 mg/kg BID	1	Plain	~500	151	---	---	7550	3.878
			Plain + charcoal	~500	84	14	2	7000	3.84516
			HYG + charcoal	1	0	0	0	5	0.778151
			(Plain - HYG) + charcoal	na	na	na	na	6995	3.84485
		2	Plain	~500	110	---	---	5500	3.74044
			Plain + charcoal	~500	95	10	0	4750	3.67679
			HYG + charcoal	5	1	0	0	25	1.41497
			(Plain - HYG) + charcoal	na	na	na	na	4725	3.67449
		3	Plain	83	19	---	---	950	2.97818
			Plain + charcoal	~300	25	2	0	1250	3.09726
			HYG + charcoal	93	4	0	0	465	2.66839
			(Plain - HYG) + charcoal	na	na	na	na	785	2.89542
		4	Plain	~300	131	---	---	6550	3.81631
			Plain + charcoal	~500	172	19	3	9500	3.97777
			HYG + charcoal	59	5	0	0	295	2.47129
			(Plain - HYG) + charcoal	na	na	na	na	9205	3.96407
		5	Plain	85	28	---	---	1400	3.14644
			Plain + charcoal	167	33	3	0	1650	3.21775
			HYG + charcoal	9	0	0	0	45	1.66276
			(Plain - HYG) + charcoal	na	na	na	na	1605	3.20575
	Rifabutin target Ctrough 0.15 µg/mL Regimen: RFB 5.5 mg/kg BID	1	Plain	87	7	---	---	435	2.63949
			Plain + charcoal	~200	20	0	0	1000	3.00043
			HYG + charcoal	3	0	0	0	15	1.20412
			(Plain - HYG) + charcoal	na	na	na	na	985	2.99388
		2	Plain	94	8	---	---	470	2.67302
			Plain + charcoal	~200	12	0	0	600	2.77887
			HYG + charcoal	1	0	0	0	5	0.778151
			(Plain - HYG) + charcoal	na	na	na	na	595	2.77525
		3	Plain	~200	18	---	---	900	2.95472
			Plain + charcoal	~300	34	2	0	1700	3.2307
			HYG + charcoal	0	0	0	0	0	0
			(Plain - HYG) + charcoal	na	na	na	na	1700	3.2307
		4	Plain	77	8	---	---	385	2.58659
			Plain + charcoal	~200	14	0	1	700	2.84572
			HYG + charcoal	0	0	0	0	0	0
			(Plain - HYG) + charcoal	na	na	na	na	700	2.84572
		5	Plain	57	6	---	---	285	2.45637
			Plain + charcoal	98	10	0	1	490	2.69108
			HYG + charcoal	0	0	0	0	0	0
			(Plain - HYG) + charcoal	na	na	na	na	490	2.69108

## Sheet: S2.6. Week 3+1.5d CFUs
	Data S2.6. Individual mouse CFU data, Week 3 + 1.5 days time point.
	Treatment regimen	Mouse number	Agar type	CFU counts for the following 10-fold dilutions: (shaded cell used to calculate CFU/lung)				Per agar type
								CFU/lung	log10 CFU/lung		Treatment regimen	Agar type	Mean log10 CFU/lung	Standard deviation
				0	1	2	3				Treatment regimen
	Negative control Regimen: untreated	1	Plain	+	~500	---	---	25000	4.39796		Negative control Regimen: Untreated	Plain	4.22049	0.0992086
			Plain + charcoal	+	+	101	9	50500	4.7033			Plain + charcoal	4.63804	0.145394
			HYG + charcoal	~300	41	2	0	2050	3.31197			HYG + charcoal*	3.22561	0.259222
			(Plain - HYG) + charcoal	na	na	na	na	48450	4.6853			(Plain - HYG) + charcoal**	4.61887	0.147762
		2	Plain	+	~300	---	---	15000	4.17612		Positive control Regimen: RIF 10 mg/kg QD	Plain	3.77158	0.168396
			Plain + charcoal	+	~500	65	4	32500	4.5119			Plain + charcoal	3.76484	0.166089
			HYG + charcoal	135	17	0	0	850	2.92993			HYG + charcoal*	0.901722	0.544995
			(Plain - HYG) + charcoal	na	na	na	na	31650	4.50039			(Plain - HYG) + charcoal**	3.76392	0.166662
		3	Plain	+	~300	---	---	15000	4.17612		Rifapentine target Ctrough 0.18 µg/mL Regimen: RPT 0.075 mg/kg BID (0.2 mg/kg load)	Plain	4.41115	0.166602
			Plain + charcoal	+	~500	87	9	43500	4.6385			Plain + charcoal	4.73667	0.154856
			HYG + charcoal	101	19	1	0	950	2.97818			HYG + charcoal	2.70359	0.48078
			(Plain - HYG) + charcoal	na	na	na	na	42550	4.62891			(Plain - HYG) + charcoal**	4.73087	0.154057
		4	Plain	+	~300	---	---	15000	4.17612		Rifapentine target Ctrough 0.6 µg/mL Regimen: RPT 0.25 mg/kg BID (0.625 mg/kg load)	Plain	4.41379	0.186126
			Plain + charcoal	+	+	62	4	31000	4.49138			Plain + charcoal	4.76636	0.175322
			HYG + charcoal	~300	49	3	0	2450	3.38934			HYG + charcoal*	1.42194	0.658733
			(Plain - HYG) + charcoal	na	na	na	na	28550	4.45562			(Plain - HYG) + charcoal**	4.76602	0.175066
		5	Plain	+	~300	---	---	15000	4.17612		Rifapentine target Ctrough 0.6 µg/mL Regimen: RPT 0.75 mg/kg BID (1.875 mg/kg load)	Plain	3.58464	0.0916637
			Plain + charcoal	+	+	111	14	70000	4.8451			Plain + charcoal	3.87488	0.230835
			HYG + charcoal	~500	66	5	0	3300	3.51865			HYG + charcoal*	0.505268	0.693125
			(Plain - HYG) + charcoal	na	na	na	na	66700	4.82413			(Plain - HYG) + charcoal**	3.87458	0.230619
	Positive control Regimen: RIF 10 mg/kg QD	1	Plain	~500	97	---	---	4850	3.68583		Rifapentine target Ctrough 3.5 µg/mL Regimen: RPT 1.25 mg/kg BID (3.125 mg/kg load)	Plain	3.45097	0.142845
			Plain + charcoal	~500	125	8	0	6250	3.79595			Plain + charcoal	3.49655	0.171233
			HYG + charcoal	4	0	0	0	20	1.32222			HYG + charcoal*	0.332552	0.743608
			(Plain - HYG) + charcoal	na	na	na	na	6230	3.79456			(Plain - HYG) + charcoal**	3.49575	0.170105
		2	Plain	~500	79	---	---	3950	3.59671		Rifapentine target Cave 0.045 µg/mL Regimen: RFB 0.75 mg/kg BID	Plain	3.8734	0.394643
			Plain + charcoal	~500	62	4	0	3100	3.4915			Plain + charcoal	3.95327	0.404797
			HYG + charcoal	3	1	0	0	15	1.20412			HYG + charcoal*	1.43333	0.714311
			(Plain - HYG) + charcoal	na	na	na	na	3085	3.4894			(Plain - HYG) + charcoal**	3.95136	0.405024
		3	Plain	~500	97	---	---	4850	3.68583		Rifapentine target Ctrough 0.045 µg/mL Regimen: RFB 1.5 mg/kg BID	Plain	3.74109	0.516522
			Plain + charcoal	~500	114	10	1	5700	3.75595			Plain + charcoal	3.733	0.423334
			HYG + charcoal	0	0	0	0	0	0			HYG + charcoal*	1.78835	0.632441
			(Plain - HYG) + charcoal	na	na	na	na	5700	3.75595			(Plain - HYG) + charcoal**	3.7274	0.421016
		4	Plain	+	204	---	---	10200	4.00864		Rifapentine target Cave 0.15 µg/mL Regimen: RFB 2.5 mg/kg BID	Plain	3.37922	0.357331
			Plain + charcoal	500	~300	17	0	8500	3.92947			Plain + charcoal	3.51772	0.204776
			HYG + charcoal	3	0	0	0	15	1.20412			HYG + charcoal*	1.45598	0.423785
			(Plain - HYG) + charcoal	na	na	na	na	8485	3.9287			(Plain - HYG) + charcoal**	3.51216	0.205874
		5	Plain	~500	152	---	---	7600	3.88087		Rifapentine target Ctrough 0.15 µg/mL Regimen: RFB 5.5 mg/kg BID	Plain	2.97339	0.510372
			Plain + charcoal	+	142	9	0	7100	3.85132			Plain + charcoal	3.02552	0.467141
			HYG + charcoal	1	0	0	0	5	0.778151			HYG + charcoal*	0.15563	0.348
			(Plain - HYG) + charcoal	na	na	na	na	7095	3.85101			(Plain - HYG) + charcoal**	3.02538	0.466967
	Rifapentine target Ctrough 0.18 µg/mL Regimen: RPT 0.075 mg/kg BID (0.2 mg/kg load)	1	Plain	+	~500	---	---	25000	4.39796
			Plain + charcoal	+	+	114	5	57000	4.75588		*Value used in rBCG30 summary CFU table
			HYG + charcoal	109	12	0	0	600	2.77887		**Values used in M. tuberculosis summary CFU table
			(Plain - HYG) + charcoal	na	na	na	na	56400	4.75129
		2	Plain	+	~300	---	---	15000	4.17612		For all samples on each agar type, the lower limit of detection was 0.78 log10 CFU/lung.
			Plain + charcoal	+	~500	62	5	31000	4.49138
			HYG + charcoal	74	6	0	0	370	2.56937
			(Plain - HYG) + charcoal	na	na	na	na	30630	4.48616
		3	Plain	+	~500	---	---	25000	4.39796
			Plain + charcoal	+	+	202	15	75000	4.87507
			HYG + charcoal	~200	49	2	0	2450	3.38934
			(Plain - HYG) + charcoal	na	na	na	na	72550	4.86064
		4	Plain	+	+	---	---	50000	4.69898
			Plain + charcoal	+	+	110	14	70000	4.8451
			HYG + charcoal	~200	15	1	0	750	2.87564
			(Plain - HYG) + charcoal	na	na	na	na	69250	4.84043
		5	Plain	+	~500	---	---	25000	4.39796
			Plain + charcoal	+	+	167	14	70000	4.8451
			HYG + charcoal	16	1	0	0	80	1.90849
			(Plain - HYG) + charcoal	na	na	na	na	69920	4.84461
		6	Plain	+	~500	---	---	25000	4.39796
			Plain + charcoal	+	+	81	3	40500	4.60747
			HYG + charcoal	65	10	2	0	500	2.69984
			(Plain - HYG) + charcoal	na	na	na	na	40000	4.60207
	Rifapentine target Ctrough 0.6 µg/mL Regimen: RPT 0.25 mg/kg BID (0.625 mg/kg load)	1	Plain	+	~500	---	---	25000	4.39796
			Plain + charcoal	+	+	137	17	85000	4.92942
			HYG + charcoal	41	3	0	0	205	2.31387
			(Plain - HYG) + charcoal	na	na	na	na	84795	4.92838
		2	Plain	+	~500	---	---	25000	4.39796
			Plain + charcoal	+	+	119	7	59500	4.77452
			HYG + charcoal	6	0	0	0	30	1.49136
			(Plain - HYG) + charcoal	na	na	na	na	59470	4.77431
		3	Plain	+	~500	---	---	25000	4.39796
			Plain + charcoal	+	+	68	13	65000	4.81292
			HYG + charcoal	1	0	0	0	5	0.778151
			(Plain - HYG) + charcoal	na	na	na	na	64995	4.81289
		4	Plain	+	~300	---	---	15000	4.17612
			Plain + charcoal	+	500	59	5	29500	4.46984
			HYG + charcoal	1	0	0	0	5	0.778151
			(Plain - HYG) + charcoal	na	na	na	na	29495	4.46976
		5	Plain	+	~1000	---	---	50000	4.69898
			Plain + charcoal	+	+	~200	14	70000	4.8451
			HYG + charcoal	11	1	0	0	55	1.74819
			(Plain - HYG) + charcoal	na	na	na	na	69945	4.84476
	Rifapentine target Ctrough 2 µg/mL Regimen: RPT 0.75 mg/kg BID (1.875 mg/kg load)	1	Plain	~500	91	---	---	4550	3.65811
			Plain + charcoal	+	~300	24	3	12000	4.07922
			HYG + charcoal	0	0	0	0	0	0
			(Plain - HYG) + charcoal	na	na	na	na	12000	4.07922
		2	Plain	~300	79	---	---	3950	3.59671
			Plain + charcoal	+	76	2	0	3800	3.5799
			HYG + charcoal	0	0	0	0	0	0
			(Plain - HYG) + charcoal	na	na	na	na	3800	3.5799
		3	Plain	~200	60	---	---	3000	3.47727
			Plain + charcoal	~500	95	3	0	4750	3.67679
			HYG + charcoal	0	0	0	0	0	0
			(Plain - HYG) + charcoal	na	na	na	na	4750	3.67679
		4	Plain	~500	64	---	---	3200	3.50529
			Plain + charcoal	+	~200	19	0	9500	3.97777
			HYG + charcoal	4	0	0	0	20	1.32222
			(Plain - HYG) + charcoal	na	na	na	na	9480	3.97685
		5	Plain	~200	97	---	---	4850	3.68583
			Plain + charcoal	+	~300	23	2	11500	4.06074
			HYG + charcoal	3	0	0	0	15	1.20412
			(Plain - HYG) + charcoal	na	na	na	na	11485	4.06017
	Rifapentine target Ctrough 3.5 µg/mL Regimen: RPT 1.25 mg/kg BID (3.125 mg/kg load)	1	Plain	98	75	---	---	3750	3.57415
			Plain + charcoal	~500	80	4	0	4000	3.60217
			HYG + charcoal	0	0	0	0	0	0
			(Plain - HYG) + charcoal	na	na	na	na	4000	3.60217
		2	Plain	109	67	---	---	3350	3.52517
			Plain + charcoal	~500	98	11	2	4900	3.69028
			HYG + charcoal	9	0	0	0	45	1.66276
			(Plain - HYG) + charcoal	na	na	na	na	4855	3.68628
		3	Plain	60	35	---	---	1750	3.24329
			Plain + charcoal	~300	43	3	0	2150	3.33264
			HYG + charcoal	0	0	0	0	0	0
			(Plain - HYG) + charcoal	na	na	na	na	2150	3.33264
		4	Plain	72	71	---	---	3550	3.55035
			Plain + charcoal	~500	79	4	0	2000	3.30125
			HYG + charcoal	0	0	0	0	0	0
			(Plain - HYG) + charcoal	na	na	na	na	2000	3.30125
		5	Plain	69	46	---	---	2300	3.36192
			Plain + charcoal	~500	72	8	1	3600	3.55642
			HYG + charcoal	0	0	0	0	0	0
			(Plain - HYG) + charcoal	na	na	na	na	3600	3.55642
	Rifabutin target Cave 0.045 µg/mL Regimen: RFB 0.75 mg/kg BID	1	Plain	~500	~300	---	---	15000	4.17612
			Plain + charcoal	+	~300	41	3	20500	4.31178
			HYG + charcoal	17	2	0	0	85	1.9345
			(Plain - HYG) + charcoal	na	na	na	na	20415	4.30997
		2	Plain	~300	33	---	---	1650	3.21775
			Plain + charcoal	~500	59	6	0	2950	3.46997
			HYG + charcoal	0	0	0	0	0	0
			(Plain - HYG) + charcoal	na	na	na	na	2950	3.46997
		3	Plain	~500	80	---	---	4000	3.60217
			Plain + charcoal	+	88	4	0	4400	3.64355
			HYG + charcoal	7	0	0	0	35	1.5563
			(Plain - HYG) + charcoal	na	na	na	na	4365	3.64008
		4	Plain	+	156	---	---	7800	3.89215
			Plain + charcoal	+	158	15	0	7500	3.87512
			HYG + charcoal	8	0	0	0	40	1.61278
			(Plain - HYG) + charcoal	na	na	na	na	7460	3.8728
		5	Plain	+	~300	---	---	15000	4.17612
			Plain + charcoal	+	~500	70	5	35000	4.54408
			HYG + charcoal	11	0	0	0	55	1.74819
			(Plain - HYG) + charcoal	na	na	na	na	34945	4.5434
		6	Plain	+	~300	---	---	15000	4.17612
			Plain + charcoal	+	~200	15	4	7500	3.87512
			HYG + charcoal	11	0	0	0	55	1.74819
			(Plain - HYG) + charcoal	na	na	na	na	7445	3.87192
	Rifabutin target Ctrough 0.045 µg/mL Regimen: RFB 1.5 mg/kg BID	1	Plain	~300	92	---	---	4600	3.66285
			Plain + charcoal	+	108	8	0	5400	3.73247
			HYG + charcoal	8	0	0	0	40	1.61278
			(Plain - HYG) + charcoal	na	na	na	na	5360	3.72925
		2	Plain	~500	183	---	---	9150	3.96147
			Plain + charcoal	+	202	20	1	10000	4.00004
			HYG + charcoal	26	6	0	0	130	2.11727
			(Plain - HYG) + charcoal	na	na	na	na	9870	3.99436
		3	Plain	168	15	---	---	750	2.87564
			Plain + charcoal	~300	20	3	0	1000	3.00043
			HYG + charcoal	1	0	0	0	5	0.778151
			(Plain - HYG) + charcoal	na	na	na	na	995	2.99826
		4	Plain	+	272	---	---	13600	4.13357
			Plain + charcoal	+	~200	19	4	9500	3.97777
			HYG + charcoal	51	4	0	0	255	2.40824
			(Plain - HYG) + charcoal	na	na	na	na	9245	3.96595
		5	Plain	+	236	---	---	11800	4.07192
			Plain + charcoal	+	~500	18	2	9000	3.95429
			HYG + charcoal	21	3	0	0	105	2.02531
			(Plain - HYG) + charcoal	na	na	na	na	8895	3.94919
	Rifabutin target Cave 0.15 µg/mL Regimen: RFB 2.5 mg/kg BID	1	Plain	107	14	---	---	700	2.84572
			Plain + charcoal	~300	33	4	0	1650	3.21775
			HYG + charcoal	4	0	0	0	20	1.32222
			(Plain - HYG) + charcoal	na	na	na	na	1630	3.21245
		2	Mouse died after 1h PK sampling on Day 0; CFU data not available.
		3	Plain	~500	71	---	---	3550	3.55035
			Plain + charcoal	~500	91	8	0	4550	3.65811
			HYG + charcoal	2	0	0	0	10	1.04139
			(Plain - HYG) + charcoal	na	na	na	na	4540	3.65715
		4	Plain	~500	80	---	---	4000	3.60217
			Plain + charcoal	+	87	6	0	4350	3.63859
			HYG + charcoal	5	0	0	0	25	1.41497
			(Plain - HYG) + charcoal	na	na	na	na	4325	3.63609
		5	Plain	~500	66	---	---	3300	3.51865
			Plain + charcoal	~500	72	7	1	3600	3.55642
			HYG + charcoal	22	2	0	0	110	2.04532
			(Plain - HYG) + charcoal	na	na	na	na	3490	3.54295
	Rifabutin target Ctrough 0.15 µg/mL Regimen: RFB 5.5 mg/kg BID	1	Plain	~500	65	---	---	3250	3.51202
			Plain + charcoal	~500	75	3	0	3750	3.57415
			HYG + charcoal	0	0	0	0	0	0
			(Plain - HYG) + charcoal	na	na	na	na	3750	3.57415
		2	Plain	164	7	---	---	820	2.91434
			Plain + charcoal	~200	10	1	0	500	2.69984
			HYG + charcoal	0	0	0	0	0	0
			(Plain - HYG) + charcoal	na	na	na	na	500	2.69984
		3	Plain	47	4	---	---	235	2.37291
			Plain + charcoal	96	6	0	0	480	2.68215
			HYG + charcoal	0	0	0	0	0	0
			(Plain - HYG) + charcoal	na	na	na	na	480	2.68215
		4	Plain	79	7	---	---	395	2.5977
			Plain + charcoal	94	2	0	0	470	2.67302
			HYG + charcoal	0	0	0	0	0	0
			(Plain - HYG) + charcoal	na	na	na	na	470	2.67302
		5	Plain	~500	59	---	---	2950	3.46997
			Plain + charcoal	~500	63	5	0	3150	3.49845
			HYG + charcoal	1	0	0	0	5	0.778151
			(Plain - HYG) + charcoal	na	na	na	na	3145	3.49776

## Sheet: S2.7. Two-way ANOVA CFUs
	Data S2.7. Two-way ANOVA of CFU data at Week 3 and Week 3 + 1.5 days.
	Analysis performed using GraphPad Prism version 9.3.0.			LS: least squares
				CI: confidence interval
	Within each column, compare rows (simple effects within columns)			SE: standard error
				q: the difference between the two means divided by the standard error of that difference
	Number of families	2		DF: degrees of freedom
	Number of comparisons per family	9
	Alpha	0.05
	Dunnett's multiple comparisons test	Predicted (LS) mean diff.	95.00% CI of diff.	Below threshold?	Summary	Adjusted P Value
	Week 3
	RIF 10 QD vs. UT	-0.718	-1.223 to -0.2128	Yes	**	0.0016
	RIF 10 QD vs. RPT 0.075 BID	-1.078	-1.583 to -0.5728	Yes	****	<0.0001
	RIF 10 QD vs. RPT 0.25 BID	-0.678	-1.183 to -0.1728	Yes	**	0.0033
	RIF 10 QD vs. RPT 0.75 BID	0.188	-0.3172 to 0.6932	No	ns	0.8959
	RIF 10 QD vs. RPT 1.25 BID	0.15	-0.3552 to 0.6552	No	ns	0.9687
	RIF 10 QD vs. RFB 0.75 BID	-0.636	-1.141 to -0.1308	Yes	**	0.0067
	RIF 10 QD vs. RFB 1.5 BID	-0.142	-0.6472 to 0.3632	No	ns	0.9776
	RIF 10 QD vs. RFB 2.5 BID	0.332	-0.1732 to 0.8372	No	ns	0.3662
	RIF 10 QD vs. RFB 5.5 BID	0.94	0.4348 to 1.445	Yes	****	<0.0001
	Week 3 + 1.5d
	RIF 10 QD vs. UT	-0.856	-1.361 to -0.3511	Yes	***	0.0001
	RIF 10 QD vs. RPT 0.075 BID	-0.966	-1.449 to -0.4826	Yes	****	<0.0001
	RIF 10 QD vs. RPT 0.25 BID	-1	-1.505 to -0.4951	Yes	****	<0.0001
	RIF 10 QD vs. RPT 0.75 BID	-0.112	-0.6169 to 0.3929	No	ns	0.9935
	RIF 10 QD vs. RPT 1.25 BID	0.268	-0.2369 to 0.7729	No	ns	0.6043
	RIF 10 QD vs. RFB 0.75 BID	-0.186	-0.6694 to 0.2974	No	ns	0.8771
	RIF 10 QD vs. RFB 1.5 BID	0.036	-0.4689 to 0.5409	No	ns	0.9997
	RIF 10 QD vs. RFB 2.5 BID	0.2515	-0.2840 to 0.7870	No	ns	0.7285
	RIF 10 QD vs. RFB 5.5 BID	0.74	0.2351 to 1.245	Yes	**	0.0011
	Test details	Predicted (LS) mean 1	Predicted (LS) mean 2	Predicted (LS) mean diff.	SE of diff.	N1	N2	q	DF
	Week 3
	RIF 10 QD vs. UT	3.848	4.566	-0.718	0.1839	5	5	3.904	81
	RIF 10 QD vs. RPT 0.075 BID	3.848	4.926	-1.078	0.1839	5	5	5.862	81
	RIF 10 QD vs. RPT 0.25 BID	3.848	4.526	-0.678	0.1839	5	5	3.687	81
	RIF 10 QD vs. RPT 0.75 BID	3.848	3.66	0.188	0.1839	5	5	1.022	81
	RIF 10 QD vs. RPT 1.25 BID	3.848	3.698	0.15	0.1839	5	5	0.8157	81
	RIF 10 QD vs. RFB 0.75 BID	3.848	4.484	-0.636	0.1839	5	5	3.459	81
	RIF 10 QD vs. RFB 1.5 BID	3.848	3.99	-0.142	0.1839	5	5	0.7722	81
	RIF 10 QD vs. RFB 2.5 BID	3.848	3.516	0.332	0.1839	5	5	1.805	81
	RIF 10 QD vs. RFB 5.5 BID	3.848	2.908	0.94	0.1839	5	5	5.112	81
	Week 3 + 1.5d
	RIF 10 QD vs. UT	3.764	4.62	-0.856	0.1839	5	5	4.655	81
	RIF 10 QD vs. RPT 0.075 BID	3.764	4.73	-0.966	0.1761	5	6	5.487	81
	RIF 10 QD vs. RPT 0.25 BID	3.764	4.764	-1	0.1839	5	5	5.438	81
	RIF 10 QD vs. RPT 0.75 BID	3.764	3.876	-0.112	0.1839	5	5	0.609	81
	RIF 10 QD vs. RPT 1.25 BID	3.764	3.496	0.268	0.1839	5	5	1.457	81
	RIF 10 QD vs. RFB 0.75 BID	3.764	3.95	-0.186	0.1761	5	6	1.056	81
	RIF 10 QD vs. RFB 1.5 BID	3.764	3.728	0.036	0.1839	5	5	0.1958	81
	RIF 10 QD vs. RFB 2.5 BID	3.764	3.513	0.2515	0.195	5	4	1.289	81
	RIF 10 QD vs. RFB 5.5 BID	3.764	3.024	0.74	0.1839	5	5	4.024	81

## Sheet: S2.8. PK Data 
	Data S2.8. Individual mouse PK data.
	Mouse numbers correspond to the mouse numbers in the Week 3+1.5d CFU data (Data S2.6)
	One mouse (mouse 2) died in the RFB 2.5 BID group after the 1 hr PK sampling on Day 0, and another mouse (mouse 4) was used for subsequent PK sampling time points.
	Treatment regimen	Mouse number	Day 0 drug plasma concentration (μg/mL) at the following time since first daily dose:				Week 3 drug plasma concentration (μg/mL) at the following time since first daily dose:
			1 hr	2 hr	9 hr	24 hr	1 hr	2 hr	9 hr	24 hr
	RPT 0.075 mg/kg BID (0.2 mg/kg load)	1		0.122496	0.0994981	0.147765		0.191709	0.197966	0.130835
	RPT 0.075 mg/kg BID (0.2 mg/kg load)	2		0.0766129	0.109121	0.08539		0.235733	0.159996	0.126436
	RPT 0.075 mg/kg BID (0.2 mg/kg load)	3		0.120134	0.122291	0.127592		0.181981	0.126671	0.142177
	RPT 0.25 mg/kg BID (0.625 mg/kg load)	1		0.591399	0.463647	0.426426		0.585599	0.478125	0.365018
	RPT 0.25 mg/kg BID (0.625 mg/kg load)	2		0.370296	0.505809	0.451469		0.7315	0.676419	0.426703
	RPT 0.25 mg/kg BID (0.625 mg/kg load)	3		0.41186	0.44513	0.354382		0.672201	0.423231	0.393781
	RPT 0.75 mg/kg BID (1.875 mg/kg load)	1		2.49919	2.00351	1.93515		3.75652	3.39777	2.72953
	RPT 0.75 mg/kg BID (1.875 mg/kg load)	2		1.31894	1.77559	1.41999		2.26727	1.70705	1.21293
	RPT 0.75 mg/kg BID (1.875 mg/kg load)	3		1.4316	1.83813	1.62982		3.34217	2.19905	1.69848
	RPT 1.25 mg/kg BID (3.125 mg/kg load)	1		3.04902	3.35058	3.25601		5.89571	4.37473	3.33238
	RPT 1.25 mg/kg BID (3.125 mg/kg load)	2		3.10629	2.8065	3.13568		6.65275	5.57142	4.13246
	RPT 1.25 mg/kg BID (3.125 mg/kg load)	3		4.34239	4.35883	5.13005		4.70087	4.62733	3.51142
	RFB 0.75 mg/kg BID	1	0.113015		0.0280537	nd	0.108233		0.0392473	nd
	RFB 0.75 mg/kg BID	2	0.106164		0.0240352	0.0185238	0.0788883		0.0502187	nd
	RFB 0.75 mg/kg BID	3	0.106011		0.0314423	0.0085687	0.111378		0.0419493	0.0169507
	RFB 1.5 mg/kg BID	1	0.208873		0.092533	0.02117	0.193152		0.0791699	0.0216029
	RFB 1.5 mg/kg BID	2	0.139432		0.0558026	0.0139787	0.165557		0.073364	0.0230647
	RFB 1.5 mg/kg BID	3	0.173994		0.0775657	0.0178451	0.198282		0.0751844	0.0331046
	RFB 2.5 mg/kg BID	1	0.30227		0.0736546	0.026677	0.285257		0.103152	0.0406593
	RFB 2.5 mg/kg BID	2	0.320411
	RFB 2.5 mg/kg BID	3	0.265589		0.0940197	0.0181539	0.241386		0.123192	0.0645743
	RFB 2.5 mg/kg BID	4			0.0730481	0.0208705	0.391522		0.110284	0.0573875
	RFB 5.5 mg/kg BID	1	0.645763		0.154206	0.0465936	0.957379		0.270559	0.0573938
	RFB 5.5 mg/kg BID	2	0.714646		0.182808	0.0701351	0.665523		0.28703	0.0759615
	RFB 5.5 mg/kg BID	3	0.781457		0.19282	0.0560271	0.779698		0.353912	0.115174
