# Supplementary material for: Using Dynamic Oral Dosing of Rifapentine and Rifabutin to Simulate Exposure Profiles of Long-Acting Formulations in a Mouse Model of Tuberculosis Preventive Therapy
Source: Antimicrob Agents Chemother. 2023 Jun 14;67(7):e00481-23. doi: 10.1128/aac.00481-23 (PMC10353356; doi:10.1128/aac.00481-23)
Supplement: Supplemental file 4 — Supplemental material. Download aac.00481-23-s0004.xlsx, XLSX file, 0.1 MB [file aac.00481-23-s0004.xlsx]

## Sheet: General information
	This file contains the individual mouse CFU and PK data from the first PK/PD study. See study scheme in Table S6.
	Information for CFU data tables
	Agar type	Description
	Plain	Selective 7H11 agar without additional selective drugs, permits growth of rBCG30 and M. tuberculosis
	HYG	Selective 7H11 agar supplemented with 40 µg/mL hygromycin B, selective for rBCG30 and preventing growth of M. tuberculosis
	TCH	Selective 7H11 agar supplemented with 4 µg/mL 2-thiophenecarboxylic acid hydrazide, selective for M. tuberculosis and preventing growth of M. bovis
	Plain + charcoal	Selective 7H11 agar with 0.4% activated charcoal and without additional selective drugs, permits growth of rBCG30 and M. tuberculosis
	HYG + charcoal	Selective 7H11 agar with 0.4% activated charcoal and supplemented with 40 µg/mL hygromycin B, selective for rBCG30 and preventing growth of M. tuberculosis
	CFU counts	Description
	+	Too many colonies to accurately count
	~	Exact CFU count could not be determined due to merged/touching colonies
	Contam.	Bacterial of fungal contamination.
	---	Not determined (not plated)
	Calculations
	Culture volume was 500 µL per agar plate.
	Shaded cells were used to calculate CFU/lung.
	CFU/lung (x) was log-transformed as log10 (x+1).
	"Plain and HYG" indicates the average from plain and HYG agar.
	"Plain - HYG" indicates that the CFU/lung determined on HYG agar was subtracted from the CFU/lung on plain agar.
	"Plain - TCH" indicates that the CFU/lung determined on TCH agar was subtracted from the CFU/lung on plain agar.
	na = not applicable
	Information for PK data table
	Sampling information
	Day 0 PK sampling was started on the first day of treatment, after the first daily dose.
	PK sampling was initiated 4 days before the sacrifice time point, with the exception of the Week 4 + 1 day sampling.
	The 24h blood sample was taken just prior to the first daily dose.
	Analysis information
	All drug concentrations were determined by LC-MS/MS.
	Rifabutin standard curve = 0.05 to 5 µg/mL
	Rifapentine standard curve = 0.10 to 50 µg/mL
	nd = not detected
	n/a = not applicable

## Sheet: S3.1. Week -12 CFUs
	Data S3.1. Individual mouse CFU, Week -12 time point (rBCG30 immunization).
	Aerosol infection	Mouse number	Agar type	CFU counts for the following 10-fold dilutions: (shaded cell used to calculate CFU/lung)				CFU/lung	Log10 CFU/lung	Plain and HYG CFU/lung	Plain and HYG log10 CFU/lung		Aerosol infection	Agar type	Mean log10 CFU/lung	Standard deviation
				0	1	2	3
	Run 1	1	Plain	~200	103	12	0	5150	3.71189	5100	3.70766		Run 1	Plain	3.63043	0.0597064
			HYG	58	101	6	---	5050	3.70338					HYG	3.60794	0.0939883
			TCH	0	0	0	---	0	0					Plain and HYG	3.64629	0.0624835
		2	Plain	~200	84	9	0	4200	3.62335	4450	3.64846			TCH	0	0
			HYG	81	94	9	---	4700	3.67219				Run 2	Plain	3.59584	0.0317064
			TCH	0	0	0	---	0	0					HYG	3.62067	0.0559534
		3	Plain	147	83	9	2	4150	3.61815	3825	3.58274			Plain and HYG	3.57953	0.0538536
			HYG	110	70	7	---	3500	3.54419					TCH	0	0
			TCH	0	0	0	---	0	0				Runs 1-2	Plain	3.61314	0.0479623
		4	Plain	~300	74	5	0	3700	3.56832	3475	3.54108			HYG	3.61431	0.0719303
			HYG	~200	65	8	---	3250	3.51202					Plain and HYG*	3.61428	0.0562444
			TCH	0	0	0	---	0	0					TCH	0	0
	Run 2	5	Plain	~500	72	5	0	3600	3.55642	3600	3.55642
			HYG	~300	72	9	---	3600	3.55642				*Value used in rBCG30 summary CFU table
			TCH	0	0	0	---	0	0
		6	Plain	144	82	7	0	4100	3.61289	4375	3.64108
			HYG	52	93	6	---	4650	3.66755
			TCH	0	0	0	---	0	0
		7	Plain	~200	85	6	1	4250	3.62849	4450	3.64846
			HYG	~300	93	8	---	4650	3.66755
			TCH	0	0	0	---	0	0
		8	Plain	~200	77	6	0	3850	3.58557	3875	3.58838
			HYG	~500	78	---	---	3900	3.59118
			TCH	0	0	0	---	0	0
	The lower limit of detection for each sample on each agar type was 0.78 log10 CFU/lung.

## Sheet: S3.2. Week -6 CFUs
	Data S3.2. Individual mouse CFU data, Week -6 time point (M. tuberculosis challenge infection).
	Aerosol infection, Description	Mouse number	Agar type	CFU counts for the following 10-fold dilutions: (shaded cell used to calculate CFU/lung)					CFU/lung	Log10 CFU/lung	Plain - HYG CFU/lung	Plain - HYG log10 CFU/lung	Plain - TCH CFU/lung	Plain - TCH log10 CFU/lung		Aerosol infection, Description	Agar type	Mean log10 CFU/lung	Standard deviation
				0	1	2	3	4
	Run 1, not previously infected	1	Plain	~500	28	---	---	---	1400	3.14644	1400	3.14644	445	2.64933		Run 1 (M1-M4), not previously infected	Plain	3.22576	0.0758533
			Plain + charcoal	~300	20	---	---	---	1000	3.00043							Plain + charcoal	3.17557	0.134427
			HYG	0	---	---	---	---	0	0							HYG	0	0
			TCH	191	---	---	---	---	955	2.98046							Plain - HYG	3.22576	0.0758533
		2	Plain	~500	40	---	---	---	2000	3.30125	2000	3.30125	1085	3.03583			TCH	2.95342	0.0394611
			Plain + charcoal	~500	29	---	---	---	1450	3.16167							Plain -TCH	2.88013	0.171474
			HYG	0	---	---	---	---	0	0						Run 2 (M5-M8), not previously infected	Plain	3.36991	0.205462
			TCH	183	---	---	---	---	915	2.9619							Plain + charcoal	3.39337	0.0548487
		3	Plain	~500	30	---	---	---	1500	3.17638	1500	3.17638	715	2.85491			HYG	0	0
			Plain + charcoal	300	33	---	---	---	1650	3.21775							Plain - HYG	3.36991	0.205462
			HYG	0	---	---	---	---	0	0							TCH	2.93692	0.104798
			TCH	157	---	---	---	---	785	2.89542							Plain -TCH	3.15039	0.30209
		4	Plain	~500	38	---	---	---	1900	3.27898	1900	3.27898	955	2.98046		Runs 1-2, M1-M8 (not previously infected)	Plain	3.29784	0.162773
			Plain + charcoal	~500	42	---	---	---	2100	3.32243							Plain + charcoal	3.28447	0.150291
			HYG	0	---	---	---	---	0	0							Plain and Plain + charcoal**	3.29115	0.151502
			TCH	189	---	---	---	---	945	2.97589							HYG	0	0
	Run 2, not previously infected	5	Plain	~500	67	---	---	---	3350	3.52517	3350	3.52517	2245	3.35141			Plain - HYG	3.29784	0.162773
			Plain + charcoal	~500	42	---	---	---	2100	3.32243							TCH	2.94517	0.0738377
			HYG	0	---	---	---	---	0	0							Plain -TCH	3.01526	0.269407
			TCH	221	---	---	---	---	1105	3.04376						Run 1, M9-M12 (M.tb.infected)	Plain	5.71641	0.0883189
		6	Plain	~300	37	---	---	---	1850	3.26741	1850	3.26741	1205	3.08135			HYG	5.77599	0.159667
			Plain + charcoal	~500	49	---	---	---	2450	3.38934							Plain - HYG	---	---
			HYG	0	---	---	---	---	0	0							TCH	3.10709	0.0588212
			TCH	129	---	---	---	---	645	2.81023							Plain - TCH	5.71534	0.0884208
		7	Plain	~300	27	---	---	---	1350	3.13066	1350	3.13066	565	2.75282		Run 2, M13-M16 (M.tb.infected)	Plain	5.68596	0.118331
			Plain + charcoal	~500	51	---	---	---	2550	3.40671							HYG	5.6329	0.114889
			HYG	0	---	---	---	---	0	0							Plain - HYG	---	---
			TCH	157	---	---	---	---	785	2.89542							TCH	3.17491	0.120183
		8	Plain	~500	72	---	---	---	3600	3.55642	3600	3.55642	2605	3.41597			Plain - TCH	5.6845	0.118857
			Plain + charcoal	~500	57	---	---	---	2850	3.455						Runs 1-2, M9-M16 (M.tb. infected)	Plain	5.70119	0.0980249
			HYG	0	---	---	---	---	0	0							HYG*	5.70444	0.149775
			TCH	199	---	---	---	---	995	2.99826							Plain - HYG	---	---
	Run 1 (M.tb.infected)	9	Plain	---	+	+	95	10	475000	5.67669	25000	4.39796	473650	5.67546			TCH	3.141	0.0948002
			HYG	---	+	+	90	7	450000	5.65321							Plain - TCH	5.69992	0.0983705
			TCH	~300	27	3	0	---	1350	3.13066						All mice (M1-M16)	TCH	3.04308	0.13025
		10	Plain	---	---	+	135	12	675000	5.8293	-160000	---	673500	5.82834
			HYG	---	+	+	167	7	835000	5.92169						*Value used in rBCG30 summary CFU table
			TCH	98	30	10	0	---	1500	3.17638						**Values used in M. tuberculosis summary CFU table
		11	Plain	---	---	+	84	6	420000	5.62325	0	0	418900	5.62211
			HYG	---	+	+	84	5	420000	5.62325						The lower limit of detection for each sample on Plain and Charcoal agar was 0.54 log10 CFU/lung.
			TCH	108	22	3	0	---	1100	3.04179						The lower limit of detection for each sample on HYG and TCH agar was 0.78 log10 CFU/lung.
		12	Plain	---	---	+	109	8	545000	5.7364	-260000	---	543800	5.73544
			HYG	---	+	+	161	8	805000	5.9058
			TCH	88	24	5	0	---	1200	3.07954
	Run 2 (M.tb.infected)	13	Plain	~500	+	~500	88	7	440000	5.64345	25000	---	437950	5.64143
			HYG	~200	+	~500	83	7	415000	5.61805
			TCH	~200	41	5	0	0	2050	3.31197
		14	Plain	~500	+	~500	145	13	725000	5.86034	315000	5.49831	723950	5.85971
			HYG	~500	+	+	82	8	410000	5.61278
			TCH	260	21	2	0	0	1050	3.0216
		15	Plain	~500	+	~500	79	9	395000	5.5966	70000	4.8451	393550	5.595
			HYG	~500	+	~500	65	4	325000	5.51188
			TCH	~200	29	6	0	---	1450	3.16167
		16	Plain	~500	+	~500	88	10	440000	5.64345	-175000	---	438400	5.64187
			HYG	---	+	+	123	9	615000	5.78888
			TCH	~200	32	6	0	---	1600	3.20439

## Sheet: S3.3. Day 0 CFUs
	Data S3.3. Individual mouse CFU data, Day 0 time point (day of treatment initiation).	Data S3.3. Individual mouse CFU data, Day 0 time point (day of treatment initiation).
	Aerosol infection	Mouse number	Agar type	CFU counts for the following 10-fold dilutions: (shaded cell used to calculate CFU/lung)						Per agar type		Plain - Hyg		Plain - TCH				Bacterial population	Aerosol infection	Agar type	Mean log10 CFU/lung	Standard deviation
										CFU/lung	log10 CFU/lung	CFU/lung	log10 CFU/lung	CFU/lung	log10 CFU/lung
				0	1	2	3	4	5									All bacteria	Run 1 (M1-M4)	Plain	5.84188	0.253485
	Run 1	1	Plain	+	+	+	500	29	0	1450000	6.16137	1445350	6.15997	1225000	6.08814					Plain + charcoal	5.73781	0.16013
			Plain + charcoal	+	+	+	500	16	---	800000	5.90309								Run 2 (M5-M8)	Plain	5.76878	0.193274
			HYG	18	93	32	0	0	---	4650	3.66755									Plain + charcoal	5.65035	0.107309
			TCH	+	+	+	45	6	---	225000	5.35218								Runs 1-2 (M1-M8)	Plain	5.80533	0.212306
		2	Plain	+	+	+	85	6	0	425000	5.62839	421100	5.62439	85000	4.92942					Plain + charcoal	5.69408	0.134573
			Plain + charcoal	+	+	+	76	6	---	380000	5.57978							M. bovis rBCG30	Run 1 (M1-M4)	HYG	3.55653	0.206779
			HYG	60	78	16	0	0	---	3900	3.59118									Plain - TCH	5.58536	0.492883
			TCH	+	+	500	68	6	---	340000	5.53148								Run 2 (M5-M8)	HYG	3.68988	0.0414289
		3	Plain	+	+	500	110	17	0	850000	5.92942	844850	5.92678	620000	5.79239					Plain - TCH	5.54138	0.330538
			Plain + charcoal	+	+	+	149	14	---	700000	5.8451								Runs 1-2 (M1-M8)	HYG*	3.6232	0.155372
			HYG	61	103	11	0	0	---	5150	3.71189									Plain - TCH	5.56337	0.389218
			TCH	+	+	+	46	6	---	230000	5.36173							M. tuberculosis H37Rv	Run 1 (M1-M4)	TCH	5.31665	0.213496
		4	Plain	+	+	+	89	9	0	445000	5.64836	443200	5.6466	340000	5.53148					Plain - HYG	5.83944	0.254169
			Plain + charcoal	+	+	+	84	11	---	420000	5.62325								Run 2 (M5-M8)	TCH	5.30831	0.14041
			HYG	63	36	6	0	0	---	1800	3.25551									Plain - HYG	5.76475	0.195317
			TCH	+	+	+	21	3	---	105000	5.02119								Runs 1-2 (M1-M8)	TCH	5.31248	0.167343
	Run 2	5	Plain	+	+	+	94	9	0	470000	5.6721	465400	5.66783	335000	5.52505					Plain - HYG**	5.80209	0.213611
			Plain + charcoal	+	+	+	75	9	---	375000	5.57403
			HYG	60	92	21	5	0	---	4600	3.66285							*Value used in rBCG30 summary CFU table
			TCH	+	+	+	27	3	---	135000	5.13034							**Values used in M. tuberculosis summary CFU table
		6	Plain	500	+	+	71	8	0	355000	5.55023	349400	5.54332	125000	5.09691
			Plain + charcoal	+	+	+	71	11	---	355000	5.55023
			HYG	47	112	10	1	0	---	5600	3.74827
			TCH	+	+	300	46	5	---	230000	5.36173
		7	Plain	+	+	+	121	19	2	950000	5.97772	945450	5.97564	760000	5.88081
			Plain + charcoal	+	+	+	100	11	---	500000	5.69897
			HYG	77	91	7	0	0	---	4550	3.65811
			TCH	+	+	500	38	4	---	190000	5.27876
		8	Plain	+	+	+	103	15	0	750000	5.87506	745100	5.87222	460000	5.66276
			Plain + charcoal	+	+	+	116	12	---	600000	5.77815
			HYG	94	98	9	2	0	---	4900	3.69028
			TCH	+	+	+	58	7	---	290000	5.4624
	The lower limit of detection on each agar type was 0.78 log10 CFU/lung.

## Sheet: S3.4. Week 2 CFUs
	Data S3.4. Individual mouse CFU data, Week 2 time point.
	Treatment Regimen	Mouse number	Agar type	CFU counts for the following 10-fold dilutions: (shaded cells used to calculate CFU/lung)						Per agar type
										CFU/lung	log10 CFU/lung		Treatment regimen	Agar type	Mean log10 CFU/lung	Standard deviation
				0	1	2	3	4	5				Treatment regimen
	Negative Control Regimen: Untreated	1	Plain + charcoal	+	+	+	87	8	0	435000	5.63849		Negative Control Regimen: Untreated	Plain + charcoal	5.61951	0.210834
			HYG + charcoal	+	+	45	6	2	0	22500	4.3522			HYG + charcoal*	4.15553	0.200495
			(Plain - HYG) + charcoal	na	na	na	na	na	na	412500	5.61543			(Plain - HYG) + charcoal**	5.6037	0.212637
		2	Plain + charcoal	+	+	+	64	13	0	320000	5.50515		Positive Control Regimen: 1HP	Plain + charcoal	5.03097	0.306565
			HYG + charcoal	+	75	23	4	1	0	11500	4.06074			HYG + charcoal*	1.66189	0.152898
			(Plain - HYG) + charcoal	na	na	na	na	na	na	308500	5.48926			(Plain - HYG) + charcoal**	5.03077	0.306657
		3	Plain + charcoal	+	+	+	46	4	1	230000	5.36173		Rifapentine LAI target 0.6 µg/mL, 1 dose	Plain + charcoal	5.49651	0.424942
			HYG + charcoal	+	~200	18	6	1	0	9000	3.95429			HYG + charcoal*	2.60727	0.391769
			(Plain - HYG) + charcoal	na	na	na	na	na	na	221000	5.34439			(Plain - HYG) + charcoal**	5.49574	0.425203
		4	Plain + charcoal	+	+	+	92	7	0	460000	5.66276		Rifapentine LAI target 2 µg/mL, 1 dose	Plain + charcoal	5.27984	0.642858
			HYG + charcoal	+	+	21	5	3	0	10500	4.02123			HYG + charcoal*	2.60075	0.668603
			(Plain - HYG) + charcoal	na	na	na	na	na	na	449500	5.65273			(Plain - HYG) + charcoal**	5.27863	0.643146
		5	Plain + charcoal	+	+	+	300	17	0	850000	5.92942		Rifapentine LAI target 3.5 µg/mL, 1 dose	Plain + charcoal	4.92973	0.129324
			HYG + charcoal	+	+	49	7	2	0	24500	4.38918			HYG + charcoal*	1.93713	0.704591
			(Plain - HYG) + charcoal	na	na	na	na	na	na	825500	5.91672			(Plain - HYG) + charcoal**	4.929	0.128937
	Positive Control Regimen: 1HP	1	Plain + charcoal	+	+	95	2	1	2	47500	4.6767		Rifabutin LAI target 0.045 µg/mL, 1 dose	Plain + charcoal	5.4401	0.317653
			HYG + charcoal	5	0	1	0	0	0	25	1.41497			HYG + charcoal*	3.00555	0.406337
			(Plain - HYG) + charcoal	na	na	na	na	na	na	47475	4.67647			(Plain - HYG) + charcoal**	5.43741	0.318816
		2	Plain + charcoal	+	+	500	55	3	0	275000	5.43933		Rifabutin LAI target 0.15 µg/mL, 1 dose	Plain + charcoal	5.00784	0.323685
			HYG + charcoal	12	0	0	0	0	0	60	1.78533			HYG + charcoal*	2.22135	0.276134
			(Plain - HYG) + charcoal	na	na	na	na	na	na	274940	5.43924			(Plain - HYG) + charcoal**	5.00705	0.323874
		3	Plain + charcoal	+	+	~200	12	0	0	60000	4.77816
			HYG + charcoal	11	1	0	0	0	0	55	1.74819		*Value used in rBCG30 summary CFU table
			(Plain - HYG) + charcoal	na	na	na	na	na	na	59945	4.77776		**Values used in M. tuberculosis summary CFU table
		4	Plain + charcoal	+	+	+	27	1	0	135000	5.13034
			HYG + charcoal	11	2	0	0	0	0	55	1.74819		The lower limit of detection on each agar type was 0.78 log10 CFU/lung.
			(Plain - HYG) + charcoal	na	na	na	na	na	na	134945	5.13016
		5	Plain + charcoal	+	+	~200	27	4	0	135000	5.13034
			HYG + charcoal	8	1	0	0	0	0	40	1.61278
			(Plain - HYG) + charcoal	na	na	na	na	na	na	134960	5.13021
	Rifapentine LAI target 0.6 µg/mL, 1 dose	1	Plain + charcoal	+	+	+	~300	12	4	600000	5.77815
			HYG + charcoal	37	7	2	0	0	0	350	2.54531
			(Plain - HYG) + charcoal	na	na	na	na	na	na	599650	5.7779
		2	Plain + charcoal	+	+	+	171	24	3	1200000	6.07918
			HYG + charcoal	69	17	2	0	0	0	850	2.92993
			(Plain - HYG) + charcoal	na	na	na	na	na	na	1199150	6.07887
		3	Plain + charcoal	+	+	+	50	7	1	250000	5.39794
			HYG + charcoal	109	23	1	0	0	0	1150	3.06108
			(Plain - HYG) + charcoal	na	na	na	na	na	na	248850	5.39594
		4	Plain + charcoal	+	+	141	27	0	1	135000	5.13034
			HYG + charcoal	25	2	1	0	0	0	125	2.10037
			(Plain - HYG) + charcoal	na	na	na	na	na	na	134875	5.12993
		5	Plain + charcoal	+	+	102	25	4	1	125000	5.09691
			HYG + charcoal	11	5	2	0	0	0	250	2.39967
			(Plain - HYG) + charcoal	na	na	na	na	na	na	124750	5.09604
	Rifapentine LAI target 2 µg/mL, 1 dose	1	Plain + charcoal	+	+	82	9	3	1	41000	4.61279
			HYG + charcoal	16	4	3	0	0	0	200	2.3032
			(Plain - HYG) + charcoal	na	na	na	na	na	na	40800	4.61067
		2	Plain + charcoal	+	+	+	84	8	3	420000	5.62325
			HYG + charcoal	64	3	1	0	0	0	320	2.50651
			(Plain - HYG) + charcoal	na	na	na	na	na	na	419680	5.62292
		3	Plain + charcoal	+	+	+	28	4	0	140000	5.14613
			HYG + charcoal	21	0	1	0	0	0	105	2.02531
			(Plain - HYG) + charcoal	na	na	na	na	na	na	139895	5.14581
		4	Plain + charcoal	+	+	+	~300	32	0	1600000	6.20412
			HYG + charcoal	+	113	9	4	0	0	5650	3.75213
			(Plain - HYG) + charcoal	na	na	na	na	na	na	1594350	6.20258
		5	Plain + charcoal	+	+	+	13	1	0	65000	4.81292
			HYG + charcoal	52	4	0	0	0	0	260	2.41664
			(Plain - HYG) + charcoal	na	na	na	na	na	na	64740	4.81118
	Rifapentine LAI target 3.5 µg/mL, 1 dose	1	Plain + charcoal	+	+	~300 (Cont.)	22	3	0	110000	5.0414
			HYG + charcoal	20	2	0	0	0	0	100	2.00432
			(Plain - HYG) + charcoal	na	na	na	na	na	na	109900	5.041
		2	Plain + charcoal	+	+	~200	23	1	0	115000	5.0607
			HYG + charcoal	84	7	1	0	0	0	420	2.62428
			(Plain - HYG) + charcoal	na	na	na	na	na	na	114580	5.05911
		3	Plain + charcoal	+	+	~300	16	0	0	80000	4.9031
			HYG + charcoal	44	4	1	0	0	0	220	2.34439
			(Plain - HYG) + charcoal	na	na	na	na	na	na	79780	4.9019
		4	Plain + charcoal	+	+	138	16	2	0	80000	4.9031
			HYG + charcoal	17	0	0	0	0	0	85	1.9345
			(Plain - HYG) + charcoal	na	na	na	na	na	na	79915	4.90263
		5	Plain + charcoal	+	+	61	11	1	0	55000	4.74037
			HYG + charcoal	1	0	0	0	0	0	5	0.778151
			(Plain - HYG) + charcoal	na	na	na	na	na	na	54995	4.74033
	Rifabutin LAI target 0.045 µg/mL, 1 dose	1	Plain + charcoal	+	+	+	98	8	0	490000	5.6902
			HYG + charcoal	86	8	2	0	0	0	430	2.63448
			(Plain - HYG) + charcoal	na	na	na	na	na	na	489570	5.68982
		2	Plain + charcoal	+	+	+	67	7	1	335000	5.52505
			HYG + charcoal	+	96	4	1	0	0	4800	3.68133
			(Plain - HYG) + charcoal	na	na	na	na	na	na	330200	5.51878
		3	Plain + charcoal	+	+	~500	19	2	0	95000	4.97773
			HYG + charcoal	~500	17	2	1	0	0	850	2.92993
			(Plain - HYG) + charcoal	na	na	na	na	na	na	94150	4.97382
		4	Plain + charcoal	+	+	+	~200	11	1	550000	5.74036
			HYG + charcoal	115	11	0	0	0	0	575	2.76042
			(Plain - HYG) + charcoal	na	na	na	na	na	na	549425	5.73991
		5	Plain + charcoal	+	+	+	37	3	0	185000	5.26717
			HYG + charcoal	~300	21	0	1	0	0	1050	3.0216
			(Plain - HYG) + charcoal	na	na	na	na	na	na	183950	5.2647
	Rifabutin LAI target 0.15 µg/mL, 1 dose	1	Plain + charcoal	+	+	+	33	5	0	165000	5.21749
			HYG + charcoal	39	5	0	0	0	0	250	2.39967
			(Plain - HYG) + charcoal	na	na	na	na	na	na	164750	5.21683
		2	Plain + charcoal	+	+	~300	17	9	1	85000	4.92942
			HYG + charcoal	9	2	0	0	0	0	100	2.00432
			(Plain - HYG) + charcoal	na	na	na	na	na	na	84900	4.92891
		3	Plain + charcoal	+	+	72	6	0	0	36000	4.55631
			HYG + charcoal	14	1	0	0	0	0	70	1.85126
			(Plain - HYG) + charcoal	na	na	na	na	na	na	35930	4.55547
		4	Plain + charcoal	+	+	~200	17	2	0	85000	4.92942
			HYG + charcoal	22	6	0	0	0	0	300	2.47857
			(Plain - HYG) + charcoal	na	na	na	na	na	na	84700	4.92789
		5	Plain + charcoal	+	+	~500	51	7	2	255000	5.40654
			HYG + charcoal	47	3	0	0	0	0	235	2.37291
			(Plain - HYG) + charcoal	na	na	na	na	na	na	254765	5.40614

## Sheet: S3.5. Week 4 CFUs
	Data S3.5. Individual mouse CFU data, Week 4 time point.
	Treatment Regimen	Mouse number	Agar type	CFU counts for the following 10-fold dilutions: (shaded cells used to calculate CFU/lung)					Per agar type
									CFU/lung	log10 CFU/lung		Treatment regimen	Agar type	Mean log10 CFU/lung	Standard deviation
				0	1	2	3	4				Treatment regimen
	Negative Control Regimen: Untreated	6	Plain + charcoal	+	+	---	34	2	170000	5.23045		Negative Control Regimen: Untreated	Plain + charcoal	5.42854	0.324223
			HYG + charcoal	~400	39	3	---	---	1950	3.29026			HYG + charcoal*	3.58883	0.323419
			(Plain - HYG) + charcoal	na	na	na	na	na	168050	5.22544			(Plain - HYG) + charcoal**	5.4195	0.329361
		7	Plain + charcoal	+	+	~250	18	1	90000	4.95425		Positive Control Regimen: 1HP	Plain + charcoal	3.26647	0.185331
			HYG + charcoal	+	81	9	---	---	4050	3.60756			HYG + charcoal*	0	0
			(Plain - HYG) + charcoal	na	na	na	na	na	85950	4.93425			(Plain - HYG) + charcoal**	3.26647	0.185331
		8	Plain + charcoal	+	+	---	89	3	445000	5.64836		Rifapentine LAI target 0.6 µg/mL, 1 dose	Plain + charcoal	4.48858	0.349725
			HYG + charcoal	+	61	8	---	---	3050	3.48444			HYG + charcoal*	1.91441	0.480341
			(Plain - HYG) + charcoal	na	na	na	na	na	441950	5.64537			(Plain - HYG) + charcoal**	4.48737	0.349366
		9	Plain + charcoal	+	+	---	80	6	400000	5.60206		Rifapentine LAI target 2 µg/mL, 1 dose	Plain + charcoal	3.95621	0.133064
			HYG + charcoal	+	~300	27	---	---	13500	4.13037			HYG + charcoal*	1.62132	0.193596
			(Plain - HYG) + charcoal	na	na	na	na	na	386500	5.58715			(Plain - HYG) + charcoal**	3.95407	0.133456
		10	Plain + charcoal	+	+	---	102	4	510000	5.70757		Rifapentine LAI target 3.5 µg/mL, 1 dose	Plain + charcoal	3.17115	0.485374
			HYG + charcoal	+	54	4	---	---	2700	3.43152			HYG + charcoal*	0.87046	0.55004
			(Plain - HYG) + charcoal	na	na	na	na	na	507300	5.70527			(Plain - HYG) + charcoal**	3.16809	0.487177
	Positive Control Regimen: 1HP	6	Plain + charcoal	~300	38	5	1	0	1900	3.27898		Rifabutin LAI target 0.045 µg/mL, 1 dose	Plain + charcoal	4.99688	0.23324
			HYG + charcoal	0	0	0	---	---	0	0			HYG + charcoal*	1.91092	0.271135
			(Plain - HYG) + charcoal	na	na	na	na	na	1900	3.27898			(Plain - HYG) + charcoal**	4.99648	0.233279
		7	Plain + charcoal	~300	22	2	0	0	1100	3.04179		Rifabutin LAI target 0.15 µg/mL, 1 dose	Plain + charcoal	3.68761	0.242513
			HYG + charcoal	0	0	0	---	---	0	0			HYG + charcoal*	0.505268	0.693125
			(Plain - HYG) + charcoal	na	na	na	na	na	1100	3.04179			(Plain - HYG) + charcoal**	3.68716	0.242249
		8	Plain + charcoal	~300	41	4	0	0	2050	3.31197
			HYG + charcoal	0	0	0	---	---	0	0		*Value used in rBCG30 summary CFU table
			(Plain - HYG) + charcoal	na	na	na	na	na	2050	3.31197		**Values used in M. tuberculosis summary CFU table
		9	Plain + charcoal	~250	29	5	0	0	1450	3.16167
			HYG + charcoal	0	0	0	---	---	0	0		The lower limit of detection on each agar type was 0.78 log10 CFU/lung.
			(Plain - HYG) + charcoal	na	na	na	na	na	1450	3.16167
		10	Plain + charcoal	+	69	12	2	0	3450	3.53794
			HYG + charcoal	0	0	0	---	---	0	0
			(Plain - HYG) + charcoal	na	na	na	na	na	3450	3.53794
	Rifapentine LAI target 0.6 µg/mL, 1 dose	6	Plain + charcoal	+	+	---	6	0	30000	4.47714
			HYG + charcoal	11	1	0	---	---	55	1.74819
			(Plain - HYG) + charcoal	na	na	na	na	na	29945	4.47634
		7	Plain + charcoal	+	+	---	12	0	60000	4.77816
			HYG + charcoal	51	3	0	---	---	255	2.40824
			(Plain - HYG) + charcoal	na	na	na	na	na	59745	4.77631
		8	Plain + charcoal	+	~500	---	2	---	10000	4.00004
			HYG + charcoal	4	1	0	---	---	20	1.32222
			(Plain - HYG) + charcoal	na	na	na	na	na	9980	3.99917
		9	Plain + charcoal	+	~500	---	10	0	50000	4.69898
			HYG + charcoal	30	1	0	---	---	150	2.17898
			(Plain - HYG) + charcoal	na	na	na	na	na	49850	4.69767
		10	Sample lost (homogenizer broke)
	Rifapentine LAI target 2 µg/mL, 1 dose	6	Plain + charcoal	~300	158	16	1	0	8000	3.90314
			HYG + charcoal	4	0	0	---	---	20	1.32222
			(Plain - HYG) + charcoal	na	na	na	na	na	7980	3.90206
		7	Plain + charcoal	+	174	14	1	0	7000	3.84516
			HYG + charcoal	8	4	0	---	---	40	1.61278
			(Plain - HYG) + charcoal	na	na	na	na	na	6960	3.84267
		8	Plain + charcoal	~300	148	28	2	0	14000	4.14616
			HYG + charcoal	8	3	0	---	---	40	1.61278
			(Plain - HYG) + charcoal	na	na	na	na	na	13960	4.14492
		9	Plain + charcoal	~300	181	22	0	0	11000	4.04143
			HYG + charcoal	14	0	0	---	---	70	1.85126
			(Plain - HYG) + charcoal	na	na	na	na	na	10930	4.03866
		10	Plain + charcoal	~300	150	14	0	0	7000	3.84516
			HYG + charcoal	10	1	0	---	---	50	1.70757
			(Plain - HYG) + charcoal	na	na	na	na	na	6950	3.84205
	Rifapentine LAI target 3.5 µg/mL, 1 dose	6	Plain + charcoal	+	89	2	0	0	4450	3.64846
			HYG + charcoal	2	0	0	---	---	10	1.04139
			(Plain - HYG) + charcoal	na	na	na	na	na	4440	3.64748
		7	Plain + charcoal	93	8	1	0	0	465	2.66839
			HYG + charcoal	2	0	0	---	---	10	1.04139
			(Plain - HYG) + charcoal	na	na	na	na	na	455	2.65896
		8	Plain + charcoal	+	108	11	2	0	5400	3.73247
			HYG + charcoal	6	0	0	---	---	30	1.49136
			(Plain - HYG) + charcoal	na	na	na	na	na	5370	3.73006
		9	Plain + charcoal	175	8	0	---	---	875	2.9425
			HYG + charcoal	1	0	0	---	---	5	0.778151
			(Plain - HYG) + charcoal	na	na	na	na	na	870	2.94002
		10	Plain + charcoal	146	8	1	---	---	730	2.86392
			HYG + charcoal	0	0	0	---	---	0	0
			(Plain - HYG) + charcoal	na	na	na	na	na	730	2.86392
	Rifabutin LAI target 0.045 µg/mL, 1 dose	6	Plain + charcoal	+	+	~300	23	1	115000	5.0607
			HYG + charcoal	44	4	0	---	---	220	2.34439
			(Plain - HYG) + charcoal	na	na	na	na	na	114780	5.05987
		7	Plain + charcoal	+	+	~300	41	0	205000	5.31176
			HYG + charcoal	15	1	0	---	---	75	1.88081
			(Plain - HYG) + charcoal	na	na	na	na	na	204925	5.3116
		8	Plain + charcoal	+	+	~200	11	2	55000	4.74037
			HYG + charcoal	10	1	0	---	---	50	1.70757
			(Plain - HYG) + charcoal	na	na	na	na	na	54950	4.73998
		9	Plain + charcoal	+	+	~300	24	0	120000	5.07918
			HYG + charcoal	18	2	0	---	---	90	1.95904
			(Plain - HYG) + charcoal	na	na	na	na	na	119910	5.07886
		10	Plain + charcoal	+	+	124	7	0	62000	4.7924
			HYG + charcoal	9	1	0	---	---	45	1.66276
			(Plain - HYG) + charcoal	na	na	na	na	na	61955	4.79208
	Rifabutin LAI target 0.15 µg/mL, 1 dose	6	Plain + charcoal	+	~300	13	1	0	6500	3.81298
			HYG + charcoal	0	0	0	---	---	0	0
			(Plain - HYG) + charcoal	na	na	na	na	na	6500	3.81298
		7	Plain + charcoal	+	96	9	1	0	4800	3.68133
			HYG + charcoal	3	0	0	---	---	15	1.20412
			(Plain - HYG) + charcoal	na	na	na	na	na	4785	3.67997
		8	Plain + charcoal	~500	42	1	0	0	2100	3.32243
			HYG + charcoal	0	0	0	---	---	0	0
			(Plain - HYG) + charcoal	na	na	na	na	na	2100	3.32243
		9	Plain + charcoal	+	~300	19	0	0	9500	3.97777
			HYG + charcoal	4	1	0	---	---	20	1.32222
			(Plain - HYG) + charcoal	na	na	na	na	na	9480	3.97685
		10	Plain + charcoal	+	88	0	0	0	4400	3.64355
			HYG + charcoal	0	0	0	---	---	0	0
			(Plain - HYG) + charcoal	na	na	na	na	na	4400	3.64355

## Sheet: S3.6. Week 8 CFUs
	Data S3.6. Individual mouse CFU data, Week 8 time point.
	Treatment Regimen	Mouse number	Agar type	CFU counts for the following 10-fold dilutions: (shaded cells used to calculate CFU/lung)					Per agar type
									CFU/lung	log10 CFU/lung		Treatment regimen	Agar type	Mean log10 CFU/lung	Standard deviation
				0	1	2	3	4				Treatment regimen
	Negative Control Regimen: Untreated	11	Plain + charcoal	+	+	~500	51	6	255000	5.40654		Negative Control Regimen: Untreated	Plain + charcoal	5.60885	0.215139
			HYG + charcoal	+	54	4	0	0	2700	3.43152			HYG + charcoal*	3.41466	0.39462
			(Plain - HYG) + charcoal	na	na	na	na	na	252300	5.40192			(Plain - HYG) + charcoal**	5.60483	0.217297
			Plain + RIF 1	0	0	0	---	---	0	0			Plain + RIF 1	0	0
		12	Plain + charcoal	+	+	+	116	17	580000	5.76343		Positive Control Regimen: 1HP (+ 4 weeks HP = 2HP)***	Plain + charcoal	0.659157	0.917492
			HYG + charcoal	+	115	12	0	0	5750	3.75974			HYG + charcoal	0	0
			(Plain - HYG) + charcoal	na	na	na	na	na	574250	5.7591			(Plain - HYG) + charcoal	0.659157	0.917492
			Plain + RIF 1	0	0	0	---	---	0	0			Plain + RIF 1	0	0
		13	Plain + charcoal	+	+	+	162	14	700000	5.8451		Rifapentine LAI target 0.6 µg/mL, 1 dose	Plain + charcoal	4.62919	0.194182
			HYG + charcoal	+	11	2	0	0	550	2.74115			HYG + charcoal*	1.11963	0.253535
			(Plain - HYG) + charcoal	na	na	na	na	na	699450	5.84476			(Plain - HYG) + charcoal**	4.62905	0.19421
			Plain + RIF 1	0	0	0	---	---	0	0			Plain + RIF 1	0	0
		14	Plain + charcoal	+	+	~1000	93	4	465000	5.66745		Rifapentine LAI target 0.6 µg/mL, 2 doses	Plain + charcoal	3.58277	0.368946
			HYG + charcoal	+	70	8	0	0	3500	3.54419			HYG + charcoal*	0.519539	0.486296
			(Plain - HYG) + charcoal	na	na	na	na	na	461500	5.66417			(Plain - HYG) + charcoal**	3.5822	0.369199
			Plain + RIF 1	0	0	0	---	---	0	0			Plain + RIF 1	0	0
		15	Plain + charcoal	+	+	~500	46	3	230000	5.36173		Rifapentine LAI target 2 µg/mL, 1 dose	Plain + charcoal	3.52504	0.192443
			HYG + charcoal	+	79	11	4	0	3950	3.59671			HYG + charcoal*	0.923108	0.551592
			(Plain - HYG) + charcoal	na	na	na	na	na	226050	5.35421			(Plain - HYG) + charcoal**	3.52372	0.192232
			Plain + RIF 1	0	0	0	---	---	0	0			Plain + RIF 1	0	0
	Positive Control Regimen: 1HP (+ 4 weeks HP = 2HP)***	11	Plain + charcoal	0	0	---	---	---	0	0		Rifapentine LAI target 2 µg/mL, 2 doses	Plain + charcoal	2.7427	0.165298
			HYG + charcoal	0	0	---	---	---	0	0			HYG + charcoal*	0.15563	0.348
			(Plain - HYG) + charcoal	na	na	na	na	na	0	0			(Plain - HYG) + charcoal**	2.7416	0.166522
			Plain + RIF 1	0	---	---	---	---	0	0			Plain + RIF 1	0	0
		12	Plain + charcoal	5	0	---	---	---	25	1.41497		Rifapentine LAI target 3.5 µg/mL, 1 dose	Plain + charcoal	2.48378	0.160673
			HYG + charcoal	0	0	---	---	---	0	0			HYG + charcoal*	0.298272	0.666957
			(Plain - HYG) + charcoal	na	na	na	na	na	25	1.41497			(Plain - HYG) + charcoal**	2.47819	0.15231
			Plain + RIF 1	0	---	---	---	---	0	0			Plain + RIF 1	0	0
		13	Plain + charcoal	15	2	---	---	---	75	1.88081		Rifabutin LAI target 0.045 µg/mL, 1 dose	Plain + charcoal	3.40621	0.508341
			HYG + charcoal	0	0	---	---	---	0	0			HYG + charcoal*	0.926625	0.58508
			(Plain - HYG) + charcoal	na	na	na	na	na	75	1.88081			(Plain - HYG) + charcoal**	3.40234	0.511407
			Plain + RIF 1	0	---	---	---	---	0	0			Plain + RIF 1	0	0
		14	Plain + charcoal	0	0	---	---	---	0	0		Rifabutin LAI target 0.15 µg/mL, 1 dose	Plain + charcoal	2.37651	0.429826
			HYG + charcoal	0	0	---	---	---	0	0			HYG + charcoal*	0	0
			(Plain - HYG) + charcoal	na	na	na	na	na	0	0			(Plain - HYG) + charcoal**	2.37651	0.429826
			Plain + RIF 1	0	---	---	---	---	0	0			Plain + RIF 1	0	0
		15	Plain + charcoal	0	0	---	---	---	0	0
			HYG + charcoal	0	0	---	---	---	0	0		*Value used in rBCG30 summary CFU table
			(Plain - HYG) + charcoal	na	na	na	na	na	0	0		**Values used in M. tuberculosis summary CFU table
			Plain + RIF 1	0	---	---	---	---	0	0
	Rifapentine LAI target 0.6 µg/mL, 1 dose	11	Plain + charcoal	+	+	180	---	---	90000	4.95425		***HP administration was continued in these mice up to Week 8; however, as the control regimen is only administered for 4 weeks, these data were not included in the analyses.
			HYG + charcoal	5	0	0	---	---	25	1.41497
			(Plain - HYG) + charcoal	na	na	na	na	na	89975	4.95413		The lower limit of detection on each agar type was 0.78 log10 CFU/lung.
			Plain + RIF 1	0	---	---	---	---	0	0
		12	Plain + charcoal	+	~500	76	---	---	38000	4.5798
			HYG + charcoal	2	1	0	---	---	10	1.04139
			(Plain - HYG) + charcoal	na	na	na	na	na	37990	4.57968
			Plain + RIF 1	0	---	---	---	---	0	0
		13	Plain + charcoal	+	~500	57	---	---	28500	4.45486
			HYG + charcoal	2	1	0	---	---	10	1.04139
			(Plain - HYG) + charcoal	na	na	na	na	na	28490	4.45471
			Plain + RIF 1	0	---	---	---	---	0	0
		14	Plain + charcoal	+	~500	66	---	---	33000	4.51853
			HYG + charcoal	4	1	0	---	---	20	1.32222
			(Plain - HYG) + charcoal	na	na	na	na	na	32980	4.51826
			Plain + RIF 1	0	---	---	---	---	0	0
		15	Plain + charcoal	+	~500	87	---	---	43500	4.6385
			HYG + charcoal	1	0	---	---	---	5	0.778151
			(Plain - HYG) + charcoal	na	na	na	na	na	43495	4.63845
			Plain + RIF 1	0	---	---	---	---	0	0
	Rifapentine LAI target 0.6 µg/mL, 2 doses	11	Plain + charcoal	+	~200	30	---	---	15000	4.17612
			HYG + charcoal	0	0	0	---	---	0	0
			(Plain - HYG) + charcoal	na	na	na	na	na	15000	4.17612
			Plain + RIF 1	0	---	---	---	---	0	0
		12	Plain + charcoal	~300	44	6	---	---	2200	3.34262
			HYG + charcoal	0	0	0	---	---	0	0
			(Plain - HYG) + charcoal	na	na	na	na	na	2200	3.34262
			Plain + RIF 1	0	---	---	---	---	0	0
		13	Plain + charcoal	~500	41	4	---	---	2050	3.31197
			HYG + charcoal	1			---	---	5	0.778151
			(Plain - HYG) + charcoal	na	na	na	na	na	2045	3.31091
			Plain + RIF 1	0	---	---	---	---	0	0
		14	Plain + charcoal	~500	47	4	---	---	2350	3.37125
			HYG + charcoal	1	0	0	---	---	5	0.778151
			(Plain - HYG) + charcoal	na	na	na	na	na	2345	3.37033
			Plain + RIF 1	0	---	---	---	---	0	0
		15	Plain + charcoal	~200	103	8	---	---	5150	3.71189
			HYG + charcoal	2	0	0	---	---	10	1.04139
			(Plain - HYG) + charcoal	na	na	na	na	na	5140	3.71105
			Plain + RIF 1	0	---	---	---	---	0	0
	Rifapentine LAI target 2 µg/mL, 1 dose	11	Plain + charcoal	~300	42	1	---	---	2100	3.32243
			HYG + charcoal	2	0	0	---	---	10	1.04139
			(Plain - HYG) + charcoal	na	na	na	na	na	2090	3.32035
			Plain + RIF 1	0	---	---	---	---	0	0
		12	Plain + charcoal	~300	68	5	---	---	3400	3.53161
			HYG + charcoal	2	0	0	---	---	10	1.04139
			(Plain - HYG) + charcoal	na	na	na	na	na	3390	3.53033
			Plain + RIF 1	0	---	---	---	---	0	0
		13	Plain + charcoal	~500	137	10	---	---	6850	3.83575
			HYG + charcoal	6	2		---	---	30	1.49136
			(Plain - HYG) + charcoal	na	na	na	na	na	6820	3.83385
			Plain + RIF 1	0	---	---	---	---	0	0
		14	Plain + charcoal	~300	53	6	---	---	2650	3.42341
			HYG + charcoal	0	0	0	---	---	0	0
			(Plain - HYG) + charcoal	na	na	na	na	na	2650	3.42341
			Plain + RIF 1	0	---	---	---	---	0	0
		15	Plain + charcoal	~500	65	5	---	---	3250	3.51202
			HYG + charcoal	2	0	0	---	---	10	1.04139
			(Plain - HYG) + charcoal	na	na	na	na	na	3240	3.51068
			Plain + RIF 1	0	---	---	---	---	0	0
	Rifapentine LAI target 2 µg/mL, 2 doses	11	Plain + charcoal	113	10	2	---	---	565	2.75282
			HYG + charcoal	0	---	---	---	---	0	0
			(Plain - HYG) + charcoal	na	na	na	na	na	565	2.75282
			Plain + RIF 1	0	---	---	---	---	0	0
		12	Plain + charcoal	79	12	1	---	---	395	2.5977
			HYG + charcoal	1	---	---	---	---	5	0.778151
			(Plain - HYG) + charcoal	na	na	na	na	na	390	2.59218
			Plain + RIF 1	0	---	---	---	---	0	0
		13	Plain + charcoal	93	11	1	---	---	465	2.66839
			HYG + charcoal	0	---	---	---	---	0	0
			(Plain - HYG) + charcoal	na	na	na	na	na	465	2.66839
			Plain + RIF 1	0	---	---	---	---	0	0
		14	Plain + charcoal	~300	21	1	---	---	1050	3.0216
			HYG + charcoal	0	---	---	---	---	0	0
			(Plain - HYG) + charcoal	na	na	na	na	na	1050	3.0216
			Plain + RIF 1	0	---	---	---	---	0	0
		15	Plain + charcoal	94	12	2	---	---	470	2.67302
			HYG + charcoal	0	---	---	---	---	0	0
			(Plain - HYG) + charcoal	na	na	na	na	na	470	2.67302
			Plain + RIF 1	0	---	---	---	---	0	0
	Rifapentine LAI target 3.5 µg/mL, 1 dose	11	Plain + charcoal	35	3	0	---	---	175	2.24551
			HYG + charcoal	0	---	---	---	---	0	0
			(Plain - HYG) + charcoal	na	na	na	na	na	175	2.24551
			Plain + RIF 1	0	---	---	---	---	0	0
		12	Plain + charcoal	58	8	0	---	---	290	2.46389
			HYG + charcoal	0	---	---	---	---	0	0
			(Plain - HYG) + charcoal	na	na	na	na	na	290	2.46389
			Plain + RIF 1	0	---	---	---	---	0	0
		13	Plain + charcoal	96	11	0	---	---	480	2.68215
			HYG + charcoal	6	---	---	---	---	30	1.49136
			(Plain - HYG) + charcoal	na	na	na	na	na	450	2.65418
			Plain + RIF 1	0	---	---	---	---	0	0
		14	Plain + charcoal	73	10	1	---	---	365	2.56348
			HYG + charcoal	0	---	---	---	---	0	0
			(Plain - HYG) + charcoal	na	na	na	na	na	365	2.56348
			Plain + RIF 1	0	---	---	---	---	0	0
		15	Plain + charcoal	58	3	0	---	---	290	2.46389
			HYG + charcoal	0	---	---	---	---	0	0
			(Plain - HYG) + charcoal	na	na	na	na	na	290	2.46389
			Plain + RIF 1	0	---	---	---	---	0	0
	Rifabutin LAI target 0.045 µg/mL, 1 dose	11	Plain + charcoal	+	104	15	0	---	5200	3.71609
			HYG + charcoal	0	---	---	---	---	0	0
			(Plain - HYG) + charcoal	na	na	na	na	na	5200	3.71609
			Plain + RIF 1	0	---	---	---	---	0	0
		12	Plain + charcoal	107	13	2	0	---	650	2.81358
			HYG + charcoal	1	---	---	---	---	5	0.778151
			(Plain - HYG) + charcoal	na	na	na	na	na	645	2.81023
			Plain + RIF 1	0	---	---	---	---	0	0
		13	Plain + charcoal	+	~300	24	0	---	12000	4.07922
			HYG + charcoal	2	---	---	---	---	10	1.04139
			(Plain - HYG) + charcoal	na	na	na	na	na	11990	4.07886
			Plain + RIF 1	0	---	---	---	---	0	0
		14	Plain + charcoal	~500	48	7	0	---	2400	3.38039
			HYG + charcoal	4	---	---	---	---	20	1.32222
			(Plain - HYG) + charcoal	na	na	na	na	na	2380	3.37676
			Plain + RIF 1	0	---	---	---	---	0	0
		15	Plain + charcoal	~300	22	6	0	---	1100	3.04179
			HYG + charcoal	6	---	---	---	---	30	1.49136
			(Plain - HYG) + charcoal	na	na	na	na	na	1070	3.02979
			Plain + RIF 1	0	---	---	---	---	0	0
	Rifabutin LAI target 0.15 µg/mL, 1 dose	11	Plain + charcoal	~300	25	2	---	---	1250	3.09726
			HYG + charcoal	0	---	---	---	---	0	0
			(Plain - HYG) + charcoal	na	na	na	na	na	1250	3.09726
			Plain + RIF 1	0	---	---	---	---	0	0
		12	Plain + charcoal	31	1	0	---	---	155	2.19312
			HYG + charcoal	0	---	---	---	---	0	0
			(Plain - HYG) + charcoal	na	na	na	na	na	155	2.19312
			Plain + RIF 1	0	---	---	---	---	0	0
		13	Plain + charcoal	18	2	1	---	---	90	1.95904
			HYG + charcoal	0	---	---	---	---	0	0
			(Plain - HYG) + charcoal	na	na	na	na	na	90	1.95904
			Plain + RIF 1	0	---	---	---	---	0	0
		14	Plain + charcoal	46	2	0	---	---	230	2.36361
			HYG + charcoal	0	---	---	---	---	0	0
			(Plain - HYG) + charcoal	na	na	na	na	na	230	2.36361
			Plain + RIF 1	0	---	---	---	---	0	0
		15	Plain + charcoal	37	3	1	---	---	185	2.26951
			HYG + charcoal	0	---	---	---	---	0	0
			(Plain - HYG) + charcoal	na	na	na	na	na	185	2.26951
			Plain + RIF 1	0	---	---	---	---	0	0

## Sheet: S3.7 Two-way ANOVA CFUs
	Data S2.7. Two-way ANOVA of CFU data.
	Analysis performed using GraphPad Prism version 9.3.0.			LS: least squares
				CI: confidence interval
	Within each row, compare columns (simple effects within rows)			SE: standard error
				q: the difference between the two means divided by the standard error of that difference
	Number of families	3		DF: degrees of freedom
	Number of comparisons per family	36
	Alpha	0.05
	Tukey's multiple comparisons test	Predicted (LS) mean diff.	95.00% CI of diff.	Below threshold?	Summary	Adjusted P Value
	Week 2
	Untreated vs. 1HP	0.57	-0.1101 to 1.250	No	ns	0.1776
	Untreated vs. RPT 0.6 × 1	0.1	-0.5801 to 0.7801	No	ns	>0.9999
	Untreated vs. RPT 0.6 × 2	0.1	-0.5801 to 0.7801	No	ns	>0.9999
	Untreated vs. RPT 2 × 1	0.32	-0.3601 to 1.000	No	ns	0.8581
	Untreated vs. RPT 2 × 2	0.32	-0.3601 to 1.000	No	ns	0.8581
	Untreated vs. RPT 3.5 × 1	0.67	-0.01008 to 1.350	No	ns	0.0568
	Untreated vs. RBT 0.045 × 1	0.16	-0.5201 to 0.8401	No	ns	0.998
	Untreated vs. RBT 0.15 × 1	0.59	-0.09008 to 1.270	No	ns	0.1443
	1HP vs. RPT 0.6 × 1	-0.47	-1.150 to 0.2101	No	ns	0.4211
	1HP vs. RPT 0.6 × 2	-0.47	-1.150 to 0.2101	No	ns	0.4211
	1HP vs. RPT 2 × 1	-0.25	-0.9301 to 0.4301	No	ns	0.9623
	1HP vs. RPT 2 × 2	-0.25	-0.9301 to 0.4301	No	ns	0.9623
	1HP vs. RPT 3.5 × 1	0.1	-0.5801 to 0.7801	No	ns	>0.9999
	1HP vs. RBT 0.045 × 1	-0.41	-1.090 to 0.2701	No	ns	0.6095
	1HP vs. RBT 0.15 × 1	0.02	-0.6601 to 0.7001	No	ns	>0.9999
	RPT 0.6 × 1 vs. RPT 0.6 × 2	0	-0.6801 to 0.6801	No	ns	>0.9999
	RPT 0.6 × 1 vs. RPT 2 × 1	0.22	-0.4601 to 0.9001	No	ns	0.9827
	RPT 0.6 × 1 vs. RPT 2 × 2	0.22	-0.4601 to 0.9001	No	ns	0.9827
	RPT 0.6 × 1 vs. RPT 3.5 × 1	0.57	-0.1101 to 1.250	No	ns	0.1776
	RPT 0.6 × 1 vs. RBT 0.045 × 1	0.06	-0.6201 to 0.7401	No	ns	>0.9999
	RPT 0.6 × 1 vs. RBT 0.15 × 1	0.49	-0.1901 to 1.170	No	ns	0.3629
	RPT 0.6 × 2 vs. RPT 2 × 1	0.22	-0.4601 to 0.9001	No	ns	0.9827
	RPT 0.6 × 2 vs. RPT 2 × 2	0.22	-0.4601 to 0.9001	No	ns	0.9827
	RPT 0.6 × 2 vs. RPT 3.5 × 1	0.57	-0.1101 to 1.250	No	ns	0.1776
	RPT 0.6 × 2 vs. RBT 0.045 × 1	0.06	-0.6201 to 0.7401	No	ns	>0.9999
	RPT 0.6 × 2 vs. RBT 0.15 × 1	0.49	-0.1901 to 1.170	No	ns	0.3629
	RPT 2 × 1 vs. RPT 2 × 2	0	-0.6801 to 0.6801	No	ns	>0.9999
	RPT 2 × 1 vs. RPT 3.5 × 1	0.35	-0.3301 to 1.030	No	ns	0.7867
	RPT 2 × 1 vs. RBT 0.045 × 1	-0.16	-0.8401 to 0.5201	No	ns	0.998
	RPT 2 × 1 vs. RBT 0.15 × 1	0.27	-0.4101 to 0.9501	No	ns	0.9413
	RPT 2 × 2 vs. RPT 3.5 × 1	0.35	-0.3301 to 1.030	No	ns	0.7867
	RPT 2 × 2 vs. RBT 0.045 × 1	-0.16	-0.8401 to 0.5201	No	ns	0.998
	RPT 2 × 2 vs. RBT 0.15 × 1	0.27	-0.4101 to 0.9501	No	ns	0.9413
	RPT 3.5 × 1 vs. RBT 0.045 × 1	-0.51	-1.190 to 0.1701	No	ns	0.309
	RPT 3.5 × 1 vs. RBT 0.15 × 1	-0.08	-0.7601 to 0.6001	No	ns	>0.9999
	RBT 0.045 × 1 vs. RBT 0.15 × 1	0.43	-0.2501 to 1.110	No	ns	0.5457
	Week 4
	Untreated vs. 1HP	2.15	1.470 to 2.830	Yes	****	<0.0001
	Untreated vs. RPT 0.6 × 1	0.93	0.2499 to 1.610	Yes	**	0.0011
	Untreated vs. RPT 0.6 × 2	0.93	0.2499 to 1.610	Yes	**	0.0011
	Untreated vs. RPT 2 × 1	1.47	0.7899 to 2.150	Yes	****	<0.0001
	Untreated vs. RPT 2 × 2	1.47	0.7899 to 2.150	Yes	****	<0.0001
	Untreated vs. RPT 3.5 × 1	2.25	1.570 to 2.930	Yes	****	<0.0001
	Untreated vs. RBT 0.045 × 1	0.42	-0.2601 to 1.100	No	ns	0.5776
	Untreated vs. RBT 0.15 × 1	1.73	1.050 to 2.410	Yes	****	<0.0001
	1HP vs. RPT 0.6 × 1	-1.22	-1.900 to -0.5399	Yes	****	<0.0001
	1HP vs. RPT 0.6 × 2	-1.22	-1.900 to -0.5399	Yes	****	<0.0001
	1HP vs. RPT 2 × 1	-0.68	-1.360 to 7.899e-005	No	ns	0.0501
	1HP vs. RPT 2 × 2	-0.68	-1.360 to 7.899e-005	No	ns	0.0501
	1HP vs. RPT 3.5 × 1	0.1	-0.5801 to 0.7801	No	ns	>0.9999
	1HP vs. RBT 0.045 × 1	-1.73	-2.410 to -1.050	Yes	****	<0.0001
	1HP vs. RBT 0.15 × 1	-0.42	-1.100 to 0.2601	No	ns	0.5776
	RPT 0.6 × 1 vs. RPT 0.6 × 2	0	-0.6801 to 0.6801	No	ns	>0.9999
	RPT 0.6 × 1 vs. RPT 2 × 1	0.54	-0.1401 to 1.220	No	ns	0.2373
	RPT 0.6 × 1 vs. RPT 2 × 2	0.54	-0.1401 to 1.220	No	ns	0.2373
	RPT 0.6 × 1 vs. RPT 3.5 × 1	1.32	0.6399 to 2.000	Yes	****	<0.0001
	RPT 0.6 × 1 vs. RBT 0.045 × 1	-0.51	-1.190 to 0.1701	No	ns	0.309
	RPT 0.6 × 1 vs. RBT 0.15 × 1	0.8	0.1199 to 1.480	Yes	**	0.0092
	RPT 0.6 × 2 vs. RPT 2 × 1	0.54	-0.1401 to 1.220	No	ns	0.2373
	RPT 0.6 × 2 vs. RPT 2 × 2	0.54	-0.1401 to 1.220	No	ns	0.2373
	RPT 0.6 × 2 vs. RPT 3.5 × 1	1.32	0.6399 to 2.000	Yes	****	<0.0001
	RPT 0.6 × 2 vs. RBT 0.045 × 1	-0.51	-1.190 to 0.1701	No	ns	0.309
	RPT 0.6 × 2 vs. RBT 0.15 × 1	0.8	0.1199 to 1.480	Yes	**	0.0092
	RPT 2 × 1 vs. RPT 2 × 2	0	-0.6801 to 0.6801	No	ns	>0.9999
	RPT 2 × 1 vs. RPT 3.5 × 1	0.78	0.09992 to 1.460	Yes	*	0.0124
	RPT 2 × 1 vs. RBT 0.045 × 1	-1.05	-1.730 to -0.3699	Yes	***	0.0001
	RPT 2 × 1 vs. RBT 0.15 × 1	0.26	-0.4201 to 0.9401	No	ns	0.9526
	RPT 2 × 2 vs. RPT 3.5 × 1	0.78	0.09992 to 1.460	Yes	*	0.0124
	RPT 2 × 2 vs. RBT 0.045 × 1	-1.05	-1.730 to -0.3699	Yes	***	0.0001
	RPT 2 × 2 vs. RBT 0.15 × 1	0.26	-0.4201 to 0.9401	No	ns	0.9526
	RPT 3.5 × 1 vs. RBT 0.045 × 1	-1.83	-2.510 to -1.150	Yes	****	<0.0001
	RPT 3.5 × 1 vs. RBT 0.15 × 1	-0.52	-1.200 to 0.1601	No	ns	0.2838
	RBT 0.045 × 1 vs. RBT 0.15 × 1	1.31	0.6299 to 1.990	Yes	****	<0.0001
	Week 8
	Untreated vs. 1HP	2.33	1.650 to 3.010	Yes	****	<0.0001
	Untreated vs. RPT 0.6 × 1	0.97	0.2899 to 1.650	Yes	***	0.0005
	Untreated vs. RPT 0.6 × 2	2.02	1.340 to 2.700	Yes	****	<0.0001
	Untreated vs. RPT 2 × 1	2.08	1.400 to 2.760	Yes	****	<0.0001
	Untreated vs. RPT 2 × 2	2.86	2.180 to 3.540	Yes	****	<0.0001
	Untreated vs. RPT 3.5 × 1	3.12	2.440 to 3.800	Yes	****	<0.0001
	Untreated vs. RBT 0.045 × 1	2.2	1.520 to 2.880	Yes	****	<0.0001
	Untreated vs. RBT 0.15 × 1	3.22	2.540 to 3.900	Yes	****	<0.0001
	1HP vs. RPT 0.6 × 1	-1.36	-2.040 to -0.6799	Yes	****	<0.0001
	1HP vs. RPT 0.6 × 2	-0.31	-0.9901 to 0.3701	No	ns	0.8784
	1HP vs. RPT 2 × 1	-0.25	-0.9301 to 0.4301	No	ns	0.9623
	1HP vs. RPT 2 × 2	0.53	-0.1501 to 1.210	No	ns	0.2599
	1HP vs. RPT 3.5 × 1	0.79	0.1099 to 1.470	Yes	*	0.0107
	1HP vs. RBT 0.045 × 1	-0.13	-0.8101 to 0.5501	No	ns	0.9995
	1HP vs. RBT 0.15 × 1	0.89	0.2099 to 1.570	Yes	**	0.0022
	RPT 0.6 × 1 vs. RPT 0.6 × 2	1.05	0.3699 to 1.730	Yes	***	0.0001
	RPT 0.6 × 1 vs. RPT 2 × 1	1.11	0.4299 to 1.790	Yes	****	<0.0001
	RPT 0.6 × 1 vs. RPT 2 × 2	1.89	1.210 to 2.570	Yes	****	<0.0001
	RPT 0.6 × 1 vs. RPT 3.5 × 1	2.15	1.470 to 2.830	Yes	****	<0.0001
	RPT 0.6 × 1 vs. RBT 0.045 × 1	1.23	0.5499 to 1.910	Yes	****	<0.0001
	RPT 0.6 × 1 vs. RBT 0.15 × 1	2.25	1.570 to 2.930	Yes	****	<0.0001
	RPT 0.6 × 2 vs. RPT 2 × 1	0.06	-0.6201 to 0.7401	No	ns	>0.9999
	RPT 0.6 × 2 vs. RPT 2 × 2	0.84	0.1599 to 1.520	Yes	**	0.0049
	RPT 0.6 × 2 vs. RPT 3.5 × 1	1.1	0.4199 to 1.780	Yes	****	<0.0001
	RPT 0.6 × 2 vs. RBT 0.045 × 1	0.18	-0.5001 to 0.8601	No	ns	0.9954
	RPT 0.6 × 2 vs. RBT 0.15 × 1	1.2	0.5199 to 1.880	Yes	****	<0.0001
	RPT 2 × 1 vs. RPT 2 × 2	0.78	0.09992 to 1.460	Yes	*	0.0124
	RPT 2 × 1 vs. RPT 3.5 × 1	1.04	0.3599 to 1.720	Yes	***	0.0001
	RPT 2 × 1 vs. RBT 0.045 × 1	0.12	-0.5601 to 0.8001	No	ns	0.9998
	RPT 2 × 1 vs. RBT 0.15 × 1	1.14	0.4599 to 1.820	Yes	****	<0.0001
	RPT 2 × 2 vs. RPT 3.5 × 1	0.26	-0.4201 to 0.9401	No	ns	0.9526
	RPT 2 × 2 vs. RBT 0.045 × 1	-0.66	-1.340 to 0.02008	No	ns	0.0644
	RPT 2 × 2 vs. RBT 0.15 × 1	0.36	-0.3201 to 1.040	No	ns	0.7598
	RPT 3.5 × 1 vs. RBT 0.045 × 1	-0.92	-1.600 to -0.2399	Yes	**	0.0013
	RPT 3.5 × 1 vs. RBT 0.15 × 1	0.1	-0.5801 to 0.7801	No	ns	>0.9999
	RBT 0.045 × 1 vs. RBT 0.15 × 1	1.02	0.3399 to 1.700	Yes	***	0.0002
	Test details	Predicted (LS) mean 1	Predicted (LS) mean 2	Predicted (LS) mean diff.	SE of diff.	N1	N2	q	DF
	Week 2
	Untreated vs. 1HP	5.6	5.03	0.57	0.2148	5	5	3.752	108
	Untreated vs. RPT 0.6 × 1	5.6	5.5	0.1	0.2148	5	5	0.6583	108
	Untreated vs. RPT 0.6 × 2	5.6	5.5	0.1	0.2148	5	5	0.6583	108
	Untreated vs. RPT 2 × 1	5.6	5.28	0.32	0.2148	5	5	2.107	108
	Untreated vs. RPT 2 × 2	5.6	5.28	0.32	0.2148	5	5	2.107	108
	Untreated vs. RPT 3.5 × 1	5.6	4.93	0.67	0.2148	5	5	4.411	108
	Untreated vs. RBT 0.045 × 1	5.6	5.44	0.16	0.2148	5	5	1.053	108
	Untreated vs. RBT 0.15 × 1	5.6	5.01	0.59	0.2148	5	5	3.884	108
	1HP vs. RPT 0.6 × 1	5.03	5.5	-0.47	0.2148	5	5	3.094	108
	1HP vs. RPT 0.6 × 2	5.03	5.5	-0.47	0.2148	5	5	3.094	108
	1HP vs. RPT 2 × 1	5.03	5.28	-0.25	0.2148	5	5	1.646	108
	1HP vs. RPT 2 × 2	5.03	5.28	-0.25	0.2148	5	5	1.646	108
	1HP vs. RPT 3.5 × 1	5.03	4.93	0.1	0.2148	5	5	0.6583	108
	1HP vs. RBT 0.045 × 1	5.03	5.44	-0.41	0.2148	5	5	2.699	108
	1HP vs. RBT 0.15 × 1	5.03	5.01	0.02	0.2148	5	5	0.1317	108
	RPT 0.6 × 1 vs. RPT 0.6 × 2	5.5	5.5	0	0.2148	5	5	0	108
	RPT 0.6 × 1 vs. RPT 2 × 1	5.5	5.28	0.22	0.2148	5	5	1.448	108
	RPT 0.6 × 1 vs. RPT 2 × 2	5.5	5.28	0.22	0.2148	5	5	1.448	108
	RPT 0.6 × 1 vs. RPT 3.5 × 1	5.5	4.93	0.57	0.2148	5	5	3.752	108
	RPT 0.6 × 1 vs. RBT 0.045 × 1	5.5	5.44	0.06	0.2148	5	5	0.395	108
	RPT 0.6 × 1 vs. RBT 0.15 × 1	5.5	5.01	0.49	0.2148	5	5	3.226	108
	RPT 0.6 × 2 vs. RPT 2 × 1	5.5	5.28	0.22	0.2148	5	5	1.448	108
	RPT 0.6 × 2 vs. RPT 2 × 2	5.5	5.28	0.22	0.2148	5	5	1.448	108
	RPT 0.6 × 2 vs. RPT 3.5 × 1	5.5	4.93	0.57	0.2148	5	5	3.752	108
	RPT 0.6 × 2 vs. RBT 0.045 × 1	5.5	5.44	0.06	0.2148	5	5	0.395	108
	RPT 0.6 × 2 vs. RBT 0.15 × 1	5.5	5.01	0.49	0.2148	5	5	3.226	108
	RPT 2 × 1 vs. RPT 2 × 2	5.28	5.28	0	0.2148	5	5	0	108
	RPT 2 × 1 vs. RPT 3.5 × 1	5.28	4.93	0.35	0.2148	5	5	2.304	108
	RPT 2 × 1 vs. RBT 0.045 × 1	5.28	5.44	-0.16	0.2148	5	5	1.053	108
	RPT 2 × 1 vs. RBT 0.15 × 1	5.28	5.01	0.27	0.2148	5	5	1.777	108
	RPT 2 × 2 vs. RPT 3.5 × 1	5.28	4.93	0.35	0.2148	5	5	2.304	108
	RPT 2 × 2 vs. RBT 0.045 × 1	5.28	5.44	-0.16	0.2148	5	5	1.053	108
	RPT 2 × 2 vs. RBT 0.15 × 1	5.28	5.01	0.27	0.2148	5	5	1.777	108
	RPT 3.5 × 1 vs. RBT 0.045 × 1	4.93	5.44	-0.51	0.2148	5	5	3.357	108
	RPT 3.5 × 1 vs. RBT 0.15 × 1	4.93	5.01	-0.08	0.2148	5	5	0.5266	108
	RBT 0.045 × 1 vs. RBT 0.15 × 1	5.44	5.01	0.43	0.2148	5	5	2.831	108
	Week 4
	Untreated vs. 1HP	5.42	3.27	2.15	0.2148	5	5	14.15	108
	Untreated vs. RPT 0.6 × 1	5.42	4.49	0.93	0.2148	5	5	6.122	108
	Untreated vs. RPT 0.6 × 2	5.42	4.49	0.93	0.2148	5	5	6.122	108
	Untreated vs. RPT 2 × 1	5.42	3.95	1.47	0.2148	5	5	9.677	108
	Untreated vs. RPT 2 × 2	5.42	3.95	1.47	0.2148	5	5	9.677	108
	Untreated vs. RPT 3.5 × 1	5.42	3.17	2.25	0.2148	5	5	14.81	108
	Untreated vs. RBT 0.045 × 1	5.42	5	0.42	0.2148	5	5	2.765	108
	Untreated vs. RBT 0.15 × 1	5.42	3.69	1.73	0.2148	5	5	11.39	108
	1HP vs. RPT 0.6 × 1	3.27	4.49	-1.22	0.2148	5	5	8.031	108
	1HP vs. RPT 0.6 × 2	3.27	4.49	-1.22	0.2148	5	5	8.031	108
	1HP vs. RPT 2 × 1	3.27	3.95	-0.68	0.2148	5	5	4.476	108
	1HP vs. RPT 2 × 2	3.27	3.95	-0.68	0.2148	5	5	4.476	108
	1HP vs. RPT 3.5 × 1	3.27	3.17	0.1	0.2148	5	5	0.6583	108
	1HP vs. RBT 0.045 × 1	3.27	5	-1.73	0.2148	5	5	11.39	108
	1HP vs. RBT 0.15 × 1	3.27	3.69	-0.42	0.2148	5	5	2.765	108
	RPT 0.6 × 1 vs. RPT 0.6 × 2	4.49	4.49	0	0.2148	5	5	0	108
	RPT 0.6 × 1 vs. RPT 2 × 1	4.49	3.95	0.54	0.2148	5	5	3.555	108
	RPT 0.6 × 1 vs. RPT 2 × 2	4.49	3.95	0.54	0.2148	5	5	3.555	108
	RPT 0.6 × 1 vs. RPT 3.5 × 1	4.49	3.17	1.32	0.2148	5	5	8.689	108
	RPT 0.6 × 1 vs. RBT 0.045 × 1	4.49	5	-0.51	0.2148	5	5	3.357	108
	RPT 0.6 × 1 vs. RBT 0.15 × 1	4.49	3.69	0.8	0.2148	5	5	5.266	108
	RPT 0.6 × 2 vs. RPT 2 × 1	4.49	3.95	0.54	0.2148	5	5	3.555	108
	RPT 0.6 × 2 vs. RPT 2 × 2	4.49	3.95	0.54	0.2148	5	5	3.555	108
	RPT 0.6 × 2 vs. RPT 3.5 × 1	4.49	3.17	1.32	0.2148	5	5	8.689	108
	RPT 0.6 × 2 vs. RBT 0.045 × 1	4.49	5	-0.51	0.2148	5	5	3.357	108
	RPT 0.6 × 2 vs. RBT 0.15 × 1	4.49	3.69	0.8	0.2148	5	5	5.266	108
	RPT 2 × 1 vs. RPT 2 × 2	3.95	3.95	0	0.2148	5	5	0	108
	RPT 2 × 1 vs. RPT 3.5 × 1	3.95	3.17	0.78	0.2148	5	5	5.135	108
	RPT 2 × 1 vs. RBT 0.045 × 1	3.95	5	-1.05	0.2148	5	5	6.912	108
	RPT 2 × 1 vs. RBT 0.15 × 1	3.95	3.69	0.26	0.2148	5	5	1.712	108
	RPT 2 × 2 vs. RPT 3.5 × 1	3.95	3.17	0.78	0.2148	5	5	5.135	108
	RPT 2 × 2 vs. RBT 0.045 × 1	3.95	5	-1.05	0.2148	5	5	6.912	108
	RPT 2 × 2 vs. RBT 0.15 × 1	3.95	3.69	0.26	0.2148	5	5	1.712	108
	RPT 3.5 × 1 vs. RBT 0.045 × 1	3.17	5	-1.83	0.2148	5	5	12.05	108
	RPT 3.5 × 1 vs. RBT 0.15 × 1	3.17	3.69	-0.52	0.2148	5	5	3.423	108
	RBT 0.045 × 1 vs. RBT 0.15 × 1	5	3.69	1.31	0.2148	5	5	8.624	108
	Week 8
	Untreated vs. 1HP	5.6	3.27	2.33	0.2148	5	5	15.34	108
	Untreated vs. RPT 0.6 × 1	5.6	4.63	0.97	0.2148	5	5	6.385	108
	Untreated vs. RPT 0.6 × 2	5.6	3.58	2.02	0.2148	5	5	13.3	108
	Untreated vs. RPT 2 × 1	5.6	3.52	2.08	0.2148	5	5	13.69	108
	Untreated vs. RPT 2 × 2	5.6	2.74	2.86	0.2148	5	5	18.83	108
	Untreated vs. RPT 3.5 × 1	5.6	2.48	3.12	0.2148	5	5	20.54	108
	Untreated vs. RBT 0.045 × 1	5.6	3.4	2.2	0.2148	5	5	14.48	108
	Untreated vs. RBT 0.15 × 1	5.6	2.38	3.22	0.2148	5	5	21.2	108
	1HP vs. RPT 0.6 × 1	3.27	4.63	-1.36	0.2148	5	5	8.953	108
	1HP vs. RPT 0.6 × 2	3.27	3.58	-0.31	0.2148	5	5	2.041	108
	1HP vs. RPT 2 × 1	3.27	3.52	-0.25	0.2148	5	5	1.646	108
	1HP vs. RPT 2 × 2	3.27	2.74	0.53	0.2148	5	5	3.489	108
	1HP vs. RPT 3.5 × 1	3.27	2.48	0.79	0.2148	5	5	5.2	108
	1HP vs. RBT 0.045 × 1	3.27	3.4	-0.13	0.2148	5	5	0.8558	108
	1HP vs. RBT 0.15 × 1	3.27	2.38	0.89	0.2148	5	5	5.859	108
	RPT 0.6 × 1 vs. RPT 0.6 × 2	4.63	3.58	1.05	0.2148	5	5	6.912	108
	RPT 0.6 × 1 vs. RPT 2 × 1	4.63	3.52	1.11	0.2148	5	5	7.307	108
	RPT 0.6 × 1 vs. RPT 2 × 2	4.63	2.74	1.89	0.2148	5	5	12.44	108
	RPT 0.6 × 1 vs. RPT 3.5 × 1	4.63	2.48	2.15	0.2148	5	5	14.15	108
	RPT 0.6 × 1 vs. RBT 0.045 × 1	4.63	3.4	1.23	0.2148	5	5	8.097	108
	RPT 0.6 × 1 vs. RBT 0.15 × 1	4.63	2.38	2.25	0.2148	5	5	14.81	108
	RPT 0.6 × 2 vs. RPT 2 × 1	3.58	3.52	0.06	0.2148	5	5	0.395	108
	RPT 0.6 × 2 vs. RPT 2 × 2	3.58	2.74	0.84	0.2148	5	5	5.53	108
	RPT 0.6 × 2 vs. RPT 3.5 × 1	3.58	2.48	1.1	0.2148	5	5	7.241	108
	RPT 0.6 × 2 vs. RBT 0.045 × 1	3.58	3.4	0.18	0.2148	5	5	1.185	108
	RPT 0.6 × 2 vs. RBT 0.15 × 1	3.58	2.38	1.2	0.2148	5	5	7.899	108
	RPT 2 × 1 vs. RPT 2 × 2	3.52	2.74	0.78	0.2148	5	5	5.135	108
	RPT 2 × 1 vs. RPT 3.5 × 1	3.52	2.48	1.04	0.2148	5	5	6.846	108
	RPT 2 × 1 vs. RBT 0.045 × 1	3.52	3.4	0.12	0.2148	5	5	0.7899	108
	RPT 2 × 1 vs. RBT 0.15 × 1	3.52	2.38	1.14	0.2148	5	5	7.505	108
	RPT 2 × 2 vs. RPT 3.5 × 1	2.74	2.48	0.26	0.2148	5	5	1.712	108
	RPT 2 × 2 vs. RBT 0.045 × 1	2.74	3.4	-0.66	0.2148	5	5	4.345	108
	RPT 2 × 2 vs. RBT 0.15 × 1	2.74	2.38	0.36	0.2148	5	5	2.37	108
	RPT 3.5 × 1 vs. RBT 0.045 × 1	2.48	3.4	-0.92	0.2148	5	5	6.056	108
	RPT 3.5 × 1 vs. RBT 0.15 × 1	2.48	2.38	0.1	0.2148	5	5	0.6583	108
	RBT 0.045 × 1 vs. RBT 0.15 × 1	3.4	2.38	1.02	0.2148	5	5	6.715	108

## Sheet: S3.8 PK Data
	Data S3.8. Individual mouse PK data.
	Mouse numbers correspond to the mouse numbers in the CFU data at Week 2, Week 4, and Week 8.
	Data in red indicates that the sampling was done at Week 4 + 1 day.
	Treatment regimen	Mouse number	Week 2 drug plasma concentration (μg/mL) at the following time since first daily dose:				Week 4 or Week 4 + 1d drug plasma concentration (μg/mL) at the following time since first daily dose:				Week 6 drug plasma concentration (μg/mL) at the following time since first daily dose:				Week 8 drug plasma concentration (μg/mL) at the following time since first daily dose:
			1 hr	2 hr	9 hr	24 hr	1 hr	2 hr	9 hr	24 hr	1 hr	2 hr	9 hr	24 hr	1 hr	2 hr	9 hr	24 hr
	Rifapentine LAI target 0.6 µg/mL, 1 dose	1		1.87591
		2		1.71845
		3		2.32236
		4			1.8425
		5			1.71576
		6			1.23557			0.624069
		7				1.1225		0.842941
		8				1.04499		0.600124
		9				1.07348			0.677349
		10							0.695481
		11							0.732208			0.384685	0.448346			0.216104	0.169108
		12								0.641119		0.516204		0.282903		0.154762		0.140402
		13								0.578416		0.409876		0.344911		0.151403		0.136683
		14								0.447488			0.325647	0.348913			0.186948	0.175633
		15											0.369645				0.148768
	Rifapentine LAI target 0.6 µg/mL, 2 doses	11						2.50528	1.90875			3.86453	3.61348			0.884125	0.663809
		12						1.67259		1.51749		3.7482		2.7223		0.808061		0.579857
		13						2.07558		1.51393		3.23974		2.25914		0.841491		0.451436
		14							1.40906	1.61859			3.00496	2.31467			0.530294	0.508084
		15							2.28036				3.28781				0.603675
	Rifapentine LAI target 2 µg/mL, 1 dose	1		5.32905
		2		7.65136
		3		3.40781
		4			4.28696
		5			4.38134
		6			4.51896			1.62759
		7				2.05295		2.12874
		8				2.14562		2.79852
		9				1.49933			1.33372
		10							1.80758
		11							2.13827			0.92141	0.617644			0.678322	0.409094
		12								1.73312		1.1714		1.06631		0.475418		0.395501
		13								1.43133		1.33548		0.886421		0.482611		0.328366
		14								1.18731			0.86228	0.648371			0.354648	0.355012
		15											0.980025				0.316996
	Rifapentine LAI target 2 µg/mL, 2 doses	11						4.16372	4.71557			4.26789	2.94914			1.64672	2.10717
		12						4.61363		3.4032		3.91398		2.93981		1.70405		1.30416
		13						2.4529		4.65969		4.63677		2.0419		1.67888		1.36214
		14							2.4598	3.56246			3.45342	2.56058			1.16381	1.52943
		15							3.60889				3.70558				1.81389
	Rifapentine LAI target 3.5 µg/mL, 1 dose	1		7.60044
		2		sample lost
		3		6.26232
		4			7.61059
		5			6.8634
		6			7.19945			3.08009
		7				2.74262		3.61079
		8				5.16216		3.41895
		9				3.3836			2.17143
		10							0.0116493
		11							3.76547			1.68133	1.02848			0.554588	0.631848
		12								1.69625		1.98767		1.56127		0.874508		0.562124
		13								1.80814		2.23629		1.05716		0.741021		0.550783
		14								2.54594			1.26154	1.12842			0.620543	0.603284
		15											1.3824				0.742953
	Rifabutin LAI target 0.045 µg/mL, 1 dose	1	0.115124
		2	0.17314
		3	0.0687196
		4			0.0532533
		5			nd
		6			nd		0.0400915
		7				nd	0.0593387
		8				nd	0.0915932
		9				nd			nd
		10							nd
		11							nd		0.0348996		nd		0.00612757		0
		12								nd	0.041316			nd	nd			nd
		13								nd	0.0203388			nd	0.00101544			nd
		14								nd			0.0384876	nd			nd	Sample lost
		15											0.0220197				nd
	Rifabutin LAI target 0.15 µg/mL, 1 dose	1	0.3473
		2	0.335928
		3	0.386163
		4			0.199646
		5			0.092888
		6			0.17227		0.222188
		7				nd	0.237361
		8				nd	0.242197
		9				nd			0.0975273
		10							0.0558402
		11							0.120935		0.0519044		0.0211871		0.0593444		0.0268662
		12								nd	0.042683			nd	0.0288811			nd
		13								nd	0.0691551			nd	0.0956454			nd
		14								nd			nd	nd			0.0112887	nd
		15											0.0478889				0.0211073
